# Supplementary material for: CD47-Dependent Regulation of Immune Checkpoint Gene Expression and MYCN mRNA Splicing in Murine CD8 and Jurkat T Cells
Source: Int J Mol Sci. 2023 Jan 30;24(3):2612. doi: 10.3390/ijms24032612 (PMC9916813; doi:10.3390/ijms24032612)
Supplement: Supplementary file 1 [file ijms-24-02612-s001.zip]

Archive with 3 entries (3 files):
- supplements/desktop.ini
- supplements/IIJMS_Suppl_Data_Final.xlsx
- supplements/Kaur et al supplement 1-12-2023.pdf
