# Supplementary material for: CD47-Dependent Regulation of Immune Checkpoint Gene Expression and MYCN mRNA Splicing in Murine CD8 and Jurkat T Cells
Source: Int J Mol Sci. 2023 Jan 30;24(3):2612. doi: 10.3390/ijms24032612 (PMC9916813; doi:10.3390/ijms24032612)
Supplement: Supplementary file 1 [file ijms-24-02612-s001.zip › supplements/IIJMS_Suppl_Data_Final.xlsx]

## Sheet: Data S1
data for Figure S1E
Gene	Contrast	FC	logFC	tstat	pval	adjpval
MAGEA9B	JINB8-JK	66.5286	6.0559	64.708	3.83e-26	6.38e-22
ITGA1	JINB8-JK	7.27317	2.86258	52.5333	3.3e-24	2.31e-20
PPM1H	JINB8-JK	8.73977	3.1276	51.9641	4.17e-24	2.31e-20
MAGEA12	JINB8-JK	22.7988	4.51088	51.2429	5.62e-24	2.34e-20
DAAM2	JINB8-JK	-59.0385	-5.88358	-50.5204	7.61e-24	2.53e-20
EFEMP1	JINB8-JK	10.451	3.38558	46.5503	4.36e-23	1.21e-19
GBP1	JINB8-JK	-14.997	-3.90661	-44.566	1.1e-22	2.62e-19
PRAME	JINB8-JK	4.32516	2.11275	43.4881	1.86e-22	3.86e-19
TSHR	JINB8-JK	-6.48219	-2.69648	-42.3408	3.28e-22	6.01e-19
H2BC3	JINB8-JK	-233.31	-7.86611	-42.1494	3.61e-22	6.01e-19
ADD2	JINB8-JK	-11.2397	-3.49054	-41.397	5.29e-22	8.01e-19
LAMB1	JINB8-JK	-5.17573	-2.37176	-37.8848	3.48e-21	4.83e-18
H3C3	JINB8-JK	-414.739	-8.69606	-37.006	5.72e-21	6.87e-18
ECRG4	JINB8-JK	94.4878	6.56206	36.9894	5.78e-21	6.87e-18
LINC01694	JINB8-JK	12.836	3.68212	36.8014	6.43e-21	7.06e-18
ARRB1	JINB8-JK	6.28844	2.6527	36.7108	6.78e-21	7.06e-18
ZNF738	JINB8-JK	-219.919	-7.78083	-36.437	7.94e-21	7.78e-18
ADCYAP1	JINB8-JK	12.1471	3.60254	35.6745	1.24e-20	1.15e-17
EPN2	JINB8-JK	11.9605	3.5802	35.5643	1.33e-20	1.16e-17
SEPTIN11	JINB8-JK	2.91878	1.54537	35.3925	1.47e-20	1.22e-17
SPOCK2	JINB8-JK	7.33538	2.87487	34.5807	2.4e-20	1.91e-17
PREX2	JINB8-JK	-50.1185	-5.64727	-34.4102	2.67e-20	2.02e-17
CSMD1	JINB8-JK	30.2827	4.92042	33.7041	4.14e-20	2.87e-17
TRIM71	JINB8-JK	19.0028	4.24814	33.6499	4.28e-20	2.87e-17
PTPRK	JINB8-JK	-5.50655	-2.46115	-33.6381	4.31e-20	2.87e-17
RAG1	JINB8-JK	-44.4215	-5.47319	-33.1529	5.86e-20	3.75e-17
MBP	JINB8-JK	2.77294	1.47141	32.8403	7.16e-20	4.41e-17
MAGEA2	JINB8-JK	19.9014	4.3148	32.6625	8.02e-20	4.77e-17
CR2	JINB8-JK	10.6233	3.40916	32.5676	8.53e-20	4.87e-17
KRT1	JINB8-JK	12.349	3.62632	32.5242	8.78e-20	4.87e-17
SHISA2	JINB8-JK	3.59382	1.84552	32.2569	1.04e-19	5.61e-17
STAT5A	JINB8-JK	5.52843	2.46687	31.3068	1.96e-19	1.02e-16
MAGEB1	JINB8-JK	290.184	8.18083	31.1674	2.16e-19	1.07e-16
CSAG1	JINB8-JK	16.5168	4.04586	31.1154	2.23e-19	1.07e-16
RAB37	JINB8-JK	4.71125	2.23611	31.0986	2.26e-19	1.07e-16
AC123912.4	JINB8-JK	-3.62341	-1.85735	-30.9522	2.49e-19	1.15e-16
GPD2	JINB8-JK	-76.3312	-6.2542	-30.8829	2.61e-19	1.18e-16
DPYD	JINB8-JK	-19.1775	-4.26134	-30.709	2.94e-19	1.29e-16
MAN1A1	JINB8-JK	-4.72559	-2.24049	-30.6133	3.14e-19	1.34e-16
SEMA4C	JINB8-JK	7.84367	2.97153	30.3454	3.78e-19	1.58e-16
PRKG2	JINB8-JK	7.83897	2.97066	29.9405	5.02e-19	2.04e-16
TNFAIP2	JINB8-JK	18.3827	4.20028	29.6471	6.17e-19	2.39e-16
FAM133B	JINB8-JK	2.84393	1.50788	29.6471	6.17e-19	2.39e-16
HMGCS1	JINB8-JK	-3.74937	-1.90665	-29.4095	7.31e-19	2.77e-16
PDE9A	JINB8-JK	19.4099	4.27872	29.0055	9.78e-19	3.61e-16
ELOVL4	JINB8-JK	-4.66627	-2.22227	-28.9799	9.96e-19	3.61e-16
LINC00461	JINB8-JK	17.4873	4.12824	28.7807	1.15e-18	4.08e-16
GTSF1	JINB8-JK	3.68255	1.8807	28.6818	1.24e-18	4.29e-16
FRMD4B	JINB8-JK	-4.01979	-2.00712	-28.5553	1.36e-18	4.61e-16
RAPGEF5	JINB8-JK	4.13873	2.04919	28.5018	1.41e-18	4.7e-16
PRKCI	JINB8-JK	-4.43031	-2.14741	-28.4685	1.45e-18	4.73e-16
TMEM132A	JINB8-JK	16.4208	4.03745	28.3729	1.55e-18	4.97e-16
RFLNB	JINB8-JK	4.6681	2.22284	28.2742	1.67e-18	5.25e-16
CD79A	JINB8-JK	-6.71104	-2.74654	-28.2361	1.72e-18	5.3e-16
DGKE	JINB8-JK	-4.21941	-2.07704	-28.0127	2.03e-18	6.15e-16
KIR3DL2	JINB8-JK	4.05828	2.02087	27.817	2.35e-18	6.99e-16
RAG2	JINB8-JK	-19.4698	-4.28317	-27.789	2.4e-18	7.02e-16
CEP128	JINB8-JK	-4.21112	-2.0742	-27.6892	2.59e-18	7.41e-16
TXNIP	JINB8-JK	3.91884	1.97043	27.6705	2.63e-18	7.41e-16
GNA15	JINB8-JK	-4.18458	-2.06508	-27.5614	2.85e-18	7.92e-16
MYCN	JINB8-JK	11.9391	3.57762	27.3819	3.27e-18	8.93e-16
TRAV8-4	JINB8-JK	-8.12318	-3.02205	-27.3372	3.39e-18	9.09e-16
ZNF521	JINB8-JK	5.36559	2.42374	27.3021	3.48e-18	9.19e-16
IGLL1	JINB8-JK	-7.56167	-2.9187	-27.1333	3.96e-18	1.03e-15
CORO2A	JINB8-JK	5.44321	2.44446	26.9888	4.43e-18	1.13e-15
SH3PXD2A	JINB8-JK	-4.23904	-2.08374	-26.9332	4.62e-18	1.17e-15
LSAMP	JINB8-JK	-6.16502	-2.6241	-26.8446	4.95e-18	1.23e-15
GTF3C5	JINB8-JK	3.03067	1.59964	26.7539	5.32e-18	1.3e-15
ZNF614	JINB8-JK	3.06452	1.61566	26.7008	5.54e-18	1.34e-15
GGA2	JINB8-JK	3.8809	1.95639	26.6335	5.84e-18	1.38e-15
IFTAP	JINB8-JK	-46.6107	-5.54259	-26.6236	5.89e-18	1.38e-15
EIF4E3	JINB8-JK	5.76349	2.52694	26.5963	6.02e-18	1.39e-15
SNTB1	JINB8-JK	-7.89812	-2.98151	-26.5714	6.13e-18	1.4e-15
GBE1	JINB8-JK	-2.61077	-1.38448	-26.5476	6.25e-18	1.41e-15
CRISPLD1	JINB8-JK	59.3958	5.89229	26.483	6.58e-18	1.46e-15
FAM219B	JINB8-JK	2.97078	1.57084	26.4648	6.67e-18	1.46e-15
PDZD4	JINB8-JK	5.73243	2.51915	26.4423	6.79e-18	1.47e-15
TUBA4A	JINB8-JK	4.84068	2.27521	26.2506	7.91e-18	1.69e-15
BLK	JINB8-JK	-10.674	-3.41603	-26.2312	8.03e-18	1.69e-15
PXDN	JINB8-JK	4.30122	2.10475	26.1618	8.49e-18	1.76e-15
GOLGA8O	JINB8-JK	11.5953	3.53547	26.1525	8.55e-18	1.76e-15
AIF1L	JINB8-JK	7.0049	2.80836	26.118	8.79e-18	1.79e-15
JAG1	JINB8-JK	7.10361	2.82855	26.0591	9.21e-18	1.85e-15
STK17A	JINB8-JK	-2.63758	-1.39921	-26.0325	9.41e-18	1.87e-15
ADCY1	JINB8-JK	12.2496	3.61466	26.0074	9.6e-18	1.88e-15
KHDRBS3	JINB8-JK	-3.65656	-1.87049	-25.9666	9.92e-18	1.92e-15
SYNE3	JINB8-JK	-3.87142	-1.95286	-25.8048	1.13e-17	2.16e-15
NCS1	JINB8-JK	6.83776	2.77352	25.7425	1.19e-17	2.25e-15
RYR2	JINB8-JK	-13.1995	-3.72241	-25.6627	1.27e-17	2.35e-15
FSTL5	JINB8-JK	352.932	8.46324	25.6624	1.27e-17	2.35e-15
SPTLC3	JINB8-JK	-14.8571	-3.89309	-25.6408	1.29e-17	2.36e-15
GIMAP8	JINB8-JK	15.8683	3.98807	25.4513	1.51e-17	2.69e-15
ZNF180	JINB8-JK	2.88571	1.52892	25.4413	1.52e-17	2.69e-15
PTCRA	JINB8-JK	-8.48767	-3.08537	-25.2099	1.84e-17	3.22e-15
CD47	JINB8-JK	-2.05778	-1.04109	-24.9369	2.31e-17	4e-15
STAT5B	JINB8-JK	2.53157	1.34003	24.8261	2.53e-17	4.35e-15
GNB4	JINB8-JK	-144.216	-7.17208	-24.4283	3.54e-17	6.02e-15
MAP3K20	JINB8-JK	-2.2512	-1.1707	-24.3218	3.88e-17	6.53e-15
PLXNC1	JINB8-JK	3.87253	1.95328	24.1905	4.34e-17	7.23e-15
CRYBG3	JINB8-JK	-3.0654	-1.61607	-24.1693	4.42e-17	7.29e-15
XYLT1	JINB8-JK	7.36927	2.88152	24.0998	4.69e-17	7.6e-15
CD99	JINB8-JK	-2.67528	-1.41969	-24.0988	4.7e-17	7.6e-15
SH3BP5	JINB8-JK	3.12379	1.6433	23.8316	5.92e-17	9.42e-15
TGFBRAP1	JINB8-JK	2.19133	1.1318	23.8278	5.94e-17	9.42e-15
ZNF891	JINB8-JK	-155.406	-7.2799	-23.8129	6.02e-17	9.46e-15
IKZF3	JINB8-JK	-12.7936	-3.67735	-23.7253	6.5e-17	1.01e-14
SV2C	JINB8-JK	-5.64606	-2.49725	-23.7008	6.64e-17	1.02e-14
GPR160	JINB8-JK	-3.71033	-1.89155	-23.5367	7.67e-17	1.17e-14
BTBD11	JINB8-JK	7.14592	2.83712	23.5237	7.76e-17	1.17e-14
ZNF185	JINB8-JK	5.33943	2.41669	23.5129	7.83e-17	1.18e-14
TRIM61	JINB8-JK	32.8562	5.03809	23.4392	8.36e-17	1.24e-14
PLXND1	JINB8-JK	7.80763	2.96489	23.3049	9.42e-17	1.39e-14
GOLGA8N	JINB8-JK	8.20412	3.03635	23.2548	9.85e-17	1.44e-14
CAPG	JINB8-JK	2.77126	1.47054	23.1167	1.11e-16	1.6e-14
CDK6	JINB8-JK	4.0166	2.00598	23.1134	1.12e-16	1.6e-14
TMSB15A	JINB8-JK	-116.665	-6.86623	-23.0689	1.16e-16	1.65e-14
HOXA10	JINB8-JK	-65.4484	-6.03229	-23.0616	1.17e-16	1.65e-14
TRAC	JINB8-JK	-7.70568	-2.94592	-23.0012	1.24e-16	1.73e-14
KCNQ3	JINB8-JK	-62.1625	-5.95797	-22.9537	1.29e-16	1.78e-14
DIPK1B	JINB8-JK	9.04829	3.17764	22.9471	1.3e-16	1.78e-14
ATRNL1	JINB8-JK	-3.20441	-1.68006	-22.9404	1.31e-16	1.78e-14
STXBP5L	JINB8-JK	-7.79678	-2.96288	-22.8791	1.38e-16	1.87e-14
FAM78A	JINB8-JK	2.85911	1.51556	22.8646	1.4e-16	1.88e-14
DCBLD1	JINB8-JK	-5.12412	-2.3573	-22.7803	1.51e-16	2.01e-14
POU3F2	JINB8-JK	-6.17422	-2.62626	-22.7594	1.54e-16	2.03e-14
SLC16A14	JINB8-JK	-104.786	-6.71131	-22.6722	1.66e-16	2.18e-14
PCDH9	JINB8-JK	-3.97119	-1.98957	-22.5615	1.84e-16	2.37e-14
SWAP70	JINB8-JK	4.38012	2.13097	22.5563	1.85e-16	2.37e-14
NECTIN2	JINB8-JK	16.4669	4.04149	22.5546	1.85e-16	2.37e-14
PREX1	JINB8-JK	2.78018	1.47518	22.5416	1.88e-16	2.39e-14
CADM1	JINB8-JK	-26.253	-4.71441	-22.5315	1.89e-16	2.39e-14
GCSAM	JINB8-JK	-3.77641	-1.91701	-22.4628	2.02e-16	2.53e-14
SH3GL2	JINB8-JK	-120.251	-6.9099	-22.4015	2.13e-16	2.65e-14
PLXNB2	JINB8-JK	14.0029	3.80766	22.3755	2.19e-16	2.7e-14
AKT3	JINB8-JK	-2.50041	-1.32216	-22.3166	2.31e-16	2.83e-14
GCSAML	JINB8-JK	20.1767	4.33462	22.2371	2.49e-16	3.02e-14
CYP51A1	JINB8-JK	-196.176	-7.616	-22.1007	2.82e-16	3.39e-14
EXPH5	JINB8-JK	-11.1589	-3.48012	-22.0984	2.83e-16	3.39e-14
IGSF3	JINB8-JK	7.73662	2.9517	22.0592	2.93e-16	3.49e-14
CASP1	JINB8-JK	-5.44986	-2.44622	-21.9797	3.16e-16	3.7e-14
SLC44A1	JINB8-JK	-2.0137	-1.00985	-21.9692	3.19e-16	3.7e-14
CPXM1	JINB8-JK	4.53764	2.18194	21.9686	3.19e-16	3.7e-14
RAB3D	JINB8-JK	2.44273	1.28849	21.9664	3.2e-16	3.7e-14
POGLUT2	JINB8-JK	-5.94103	-2.57071	-21.8438	3.59e-16	4.13e-14
STK32B	JINB8-JK	14.3458	3.84255	21.7768	3.83e-16	4.36e-14
MYO1D	JINB8-JK	-2.62223	-1.39079	-21.7679	3.86e-16	4.37e-14
TEAD4	JINB8-JK	40.0932	5.32529	21.729	4e-16	4.51e-14
PHACTR2	JINB8-JK	-28.8116	-4.84858	-21.665	4.25e-16	4.76e-14
GLRB	JINB8-JK	-3.22583	-1.68967	-21.6564	4.29e-16	4.76e-14
IQGAP2	JINB8-JK	2.04216	1.0301	21.5576	4.71e-16	5.2e-14
MGAT3	JINB8-JK	13.4195	3.74626	21.4631	5.16e-16	5.65e-14
TENT5C	JINB8-JK	2.93811	1.55489	21.4417	5.27e-16	5.73e-14
SNX10	JINB8-JK	-2.81956	-1.49547	-21.3555	5.72e-16	6.19e-14
SELENON	JINB8-JK	14.4965	3.85763	21.3427	5.79e-16	6.23e-14
RETREG1	JINB8-JK	-3.14895	-1.65487	-21.3035	6.02e-16	6.42e-14
SPINK2	JINB8-JK	-9.32176	-3.2206	-21.2815	6.15e-16	6.52e-14
ADAMTS1	JINB8-JK	4.81175	2.26656	21.2617	6.27e-16	6.6e-14
ZNF544	JINB8-JK	-253.373	-7.98512	-21.1476	7e-16	7.31e-14
HLA-B	JINB8-JK	-2.53972	-1.34467	-21.1434	7.03e-16	7.31e-14
TMOD2	JINB8-JK	-2.21238	-1.1456	-21.1377	7.07e-16	7.31e-14
SELL	JINB8-JK	-2.83073	-1.50117	-21.0516	7.69e-16	7.9e-14
SERPINH1	JINB8-JK	2.78011	1.47514	20.9924	8.14e-16	8.32e-14
ZNF69	JINB8-JK	-55.8144	-5.80257	-20.9794	8.25e-16	8.38e-14
NBPF3	JINB8-JK	16.5597	4.04961	20.9601	8.41e-16	8.48e-14
S1PR1	JINB8-JK	2.94515	1.55834	20.9373	8.6e-16	8.62e-14
PCDH19	JINB8-JK	-124.834	-6.96387	-20.8946	8.96e-16	8.94e-14
CPT1A	JINB8-JK	2.18812	1.12969	20.8549	9.32e-16	9.24e-14
ZNF329	JINB8-JK	-106.186	-6.73045	-20.8268	9.58e-16	9.42e-14
ADAMTS17	JINB8-JK	-7.24339	-2.85667	-20.823	9.62e-16	9.42e-14
PHLDB2	JINB8-JK	-2.86245	-1.51725	-20.7674	1.02e-15	9.9e-14
GIMAP5	JINB8-JK	3.38062	1.75729	20.7577	1.03e-15	9.93e-14
AC010615.1	JINB8-JK	-122.857	-6.94084	-20.7291	1.06e-15	1.02e-13
SEL1L3	JINB8-JK	4.25837	2.0903	20.6866	1.1e-15	1.05e-13
ZNF682	JINB8-JK	9.54555	3.25483	20.6829	1.1e-15	1.05e-13
ZNF483	JINB8-JK	9.28338	3.21465	20.6543	1.14e-15	1.08e-13
THY1	JINB8-JK	2.41428	1.27159	20.5674	1.24e-15	1.17e-13
MAP3K5	JINB8-JK	-2.44715	-1.2911	-20.5553	1.25e-15	1.17e-13
OR3A2	JINB8-JK	-97.2603	-6.60378	-20.5207	1.3e-15	1.21e-13
SNAP25	JINB8-JK	-65.6522	-6.03677	-20.4415	1.41e-15	1.3e-13
ERAP2	JINB8-JK	-2.5182	-1.33239	-20.3984	1.47e-15	1.34e-13
ZBTB7B	JINB8-JK	19.2161	4.26424	20.3981	1.47e-15	1.34e-13
PTCH1	JINB8-JK	10.0043	3.32254	20.3798	1.5e-15	1.36e-13
FAM241A	JINB8-JK	-5.55407	-2.47355	-20.355	1.53e-15	1.39e-13
MAPT	JINB8-JK	5.1567	2.36645	20.2696	1.67e-15	1.5e-13
TCEAL4	JINB8-JK	-10.7758	-3.42972	-20.2479	1.71e-15	1.53e-13
MYO1B	JINB8-JK	-2.08657	-1.06113	-20.2347	1.73e-15	1.54e-13
LONRF3	JINB8-JK	-17.3233	-4.11464	-20.2315	1.74e-15	1.54e-13
PTPN3	JINB8-JK	-3.79217	-1.92302	-20.2272	1.74e-15	1.54e-13
AC027243.3	JINB8-JK	74.1074	6.21155	20.2003	1.79e-15	1.57e-13
DNAH17	JINB8-JK	5.37309	2.42575	20.1907	1.81e-15	1.58e-13
HECW1	JINB8-JK	-6.43412	-2.68574	-20.1815	1.83e-15	1.59e-13
DNAJB1	JINB8-JK	2.28325	1.19109	20.161	1.87e-15	1.61e-13
CD28	JINB8-JK	5.53477	2.46852	20.1428	1.9e-15	1.63e-13
PTPRF	JINB8-JK	2.76464	1.46709	20.1207	1.94e-15	1.66e-13
TUBB3	JINB8-JK	5.68532	2.50724	20.0966	1.99e-15	1.68e-13
ETS1	JINB8-JK	2.92804	1.54994	20.072	2.04e-15	1.72e-13
DYSF	JINB8-JK	-4.55668	-2.18798	-20.0068	2.18e-15	1.83e-13
KLHL33	JINB8-JK	4.6471	2.21633	19.9949	2.21e-15	1.84e-13
ITGA6	JINB8-JK	8.23462	3.0417	19.8802	2.49e-15	2.06e-13
KCTD3	JINB8-JK	-2.37839	-1.24998	-19.832	2.61e-15	2.15e-13
AL592158.1	JINB8-JK	-38.3914	-5.26271	-19.767	2.79e-15	2.29e-13
AP3M1	JINB8-JK	-2.52531	-1.33646	-19.7592	2.82e-15	2.3e-13
KANK1	JINB8-JK	4.49642	2.16878	19.7107	2.96e-15	2.41e-13
SHTN1	JINB8-JK	-6.67991	-2.73983	-19.6898	3.03e-15	2.45e-13
ACAT2	JINB8-JK	-2.44559	-1.29018	-19.5299	3.58e-15	2.85e-13
ADAM15	JINB8-JK	4.40011	2.13754	19.4936	3.71e-15	2.94e-13
RCBTB2	JINB8-JK	4.95257	2.30818	19.408	4.06e-15	3.2e-13
B2M	JINB8-JK	-2.17104	-1.11839	-19.3994	4.1e-15	3.2e-13
RIMS3	JINB8-JK	-2.18435	-1.1272	-19.3168	4.47e-15	3.46e-13
UNC13C	JINB8-JK	-100.758	-6.65476	-19.2761	4.67e-15	3.6e-13
ZNF727	JINB8-JK	84.9524	6.40858	19.1817	5.16e-15	3.96e-13
LINC00355	JINB8-JK	89.9622	6.49125	19.1639	5.26e-15	4.02e-13
TFDP2	JINB8-JK	-2.92402	-1.54795	-19.1462	5.36e-15	4.07e-13
CD2	JINB8-JK	2.70296	1.43454	19.144	5.37e-15	4.07e-13
TNF	JINB8-JK	10.2342	3.35533	19.1349	5.42e-15	4.08e-13
AP003900.1	JINB8-JK	307.097	8.26255	19.1318	5.44e-15	4.08e-13
PTP4A3	JINB8-JK	6.29576	2.65438	19.1262	5.47e-15	4.08e-13
RAP1GAP2	JINB8-JK	3.92062	1.97108	19.1243	5.48e-15	4.08e-13
ANO9	JINB8-JK	5.29217	2.40386	19.1069	5.59e-15	4.14e-13
MTUS1	JINB8-JK	3.67243	1.87674	19.0646	5.84e-15	4.31e-13
RAB11FIP4	JINB8-JK	2.98313	1.57683	19.0238	6.11e-15	4.48e-13
ALS2	JINB8-JK	2.12151	1.08509	19.0181	6.14e-15	4.49e-13
ZNF485	JINB8-JK	5.87252	2.55398	18.9628	6.52e-15	4.74e-13
PARP15	JINB8-JK	-9.97949	-3.31897	-18.9378	6.7e-15	4.83e-13
ZNF493	JINB8-JK	4.33633	2.11647	18.9364	6.71e-15	4.83e-13
PITPNM2	JINB8-JK	-4.50332	-2.17099	-18.9312	6.74e-15	4.84e-13
LPCAT2	JINB8-JK	6.39315	2.67653	18.8715	7.19e-15	5.14e-13
IFIH1	JINB8-JK	-2.81158	-1.49138	-18.8557	7.31e-15	5.21e-13
IL7R	JINB8-JK	-5.44894	-2.44598	-18.8444	7.4e-15	5.24e-13
BTNL9	JINB8-JK	2.5746	1.36435	18.842	7.42e-15	5.24e-13
SMARCAL1	JINB8-JK	2.3578	1.23744	18.8378	7.46e-15	5.24e-13
CYFIP1	JINB8-JK	2.32431	1.2168	18.8174	7.62e-15	5.32e-13
SH3GL3	JINB8-JK	-7.157	-2.83935	-18.8157	7.64e-15	5.32e-13
IFIT3	JINB8-JK	-7.73217	-2.95087	-18.7651	8.07e-15	5.6e-13
MEGF6	JINB8-JK	12.4918	3.64291	18.756	8.15e-15	5.63e-13
UST	JINB8-JK	-2.5707	-1.36216	-18.7339	8.34e-15	5.74e-13
CCDC141	JINB8-JK	4.85383	2.27912	18.6916	8.74e-15	5.99e-13
CD109	JINB8-JK	-4.53437	-2.1809	-18.6689	8.95e-15	6.11e-13
ITGA4	JINB8-JK	-2.37156	-1.24584	-18.6474	9.17e-15	6.23e-13
GUCY1A1	JINB8-JK	-6.77833	-2.76093	-18.6386	9.26e-15	6.27e-13
CACNA2D2	JINB8-JK	9.331	3.22203	18.6283	9.36e-15	6.31e-13
BMERB1	JINB8-JK	-2.48826	-1.31514	-18.6219	9.42e-15	6.31e-13
SSBP2	JINB8-JK	-4.21784	-2.0765	-18.6209	9.44e-15	6.31e-13
MT1E	JINB8-JK	-51.4113	-5.68401	-18.6149	9.5e-15	6.33e-13
MAP3K8	JINB8-JK	7.2959	2.86709	18.5999	9.65e-15	6.41e-13
NYNRIN	JINB8-JK	9.86844	3.30282	18.5928	9.73e-15	6.43e-13
SLC16A10	JINB8-JK	-2.63943	-1.40023	-18.5733	9.94e-15	6.54e-13
DLL1	JINB8-JK	8.73899	3.12747	18.5456	1.02e-14	6.72e-13
RFLNA	JINB8-JK	48.6697	5.60495	18.5319	1.04e-14	6.79e-13
ELOVL3	JINB8-JK	-48.4947	-5.59975	-18.524	1.05e-14	6.82e-13
IDI1	JINB8-JK	-2.51962	-1.33321	-18.5064	1.07e-14	6.93e-13
CCR9	JINB8-JK	-5.29806	-2.40547	-18.493	1.09e-14	7e-13
CTSG	JINB8-JK	2.19626	1.13505	18.4749	1.11e-14	7.09e-13
CHN1	JINB8-JK	-2.82752	-1.49954	-18.4367	1.15e-14	7.35e-13
GABRB3	JINB8-JK	-2.89131	-1.53172	-18.4349	1.16e-14	7.35e-13
PECAM1	JINB8-JK	2.42001	1.27501	18.4068	1.19e-14	7.56e-13
SCN7A	JINB8-JK	15.8762	3.98879	18.3768	1.23e-14	7.78e-13
NLRP3	JINB8-JK	7.51336	2.90946	18.298	1.35e-14	8.46e-13
PDLIM1	JINB8-JK	2.74213	1.4553	18.2699	1.39e-14	8.67e-13
TMSB10	JINB8-JK	2.20963	1.14381	18.2684	1.39e-14	8.67e-13
FAM117A	JINB8-JK	-2.55621	-1.35401	-18.224	1.46e-14	9.08e-13
TRIM24	JINB8-JK	-2.4464	-1.29066	-18.1956	1.51e-14	9.33e-13
F13A1	JINB8-JK	10.206	3.35134	18.1779	1.54e-14	9.48e-13
GSN	JINB8-JK	2.96628	1.56866	18.1705	1.55e-14	9.52e-13
EBP	JINB8-JK	-2.38577	-1.25445	-18.1677	1.56e-14	9.52e-13
FXYD2	JINB8-JK	-4.78606	-2.25884	-18.1407	1.6e-14	9.78e-13
CPNE2	JINB8-JK	4.85098	2.27828	18.1307	1.62e-14	9.85e-13
NT5DC2	JINB8-JK	2.10425	1.0733	18.1249	1.63e-14	9.88e-13
DHRS3	JINB8-JK	3.22457	1.68911	18.0909	1.69e-14	1.02e-12
LINC00963	JINB8-JK	10.4473	3.38506	18.0819	1.71e-14	1.03e-12
GAS2	JINB8-JK	-12.2582	-3.61567	-18.0516	1.77e-14	1.06e-12
AC107959.1	JINB8-JK	-7.49538	-2.906	-18.0468	1.78e-14	1.06e-12
NCOR1P4	JINB8-JK	14.6508	3.87291	18.0405	1.79e-14	1.06e-12
RNPEP	JINB8-JK	2.01871	1.01343	18.0152	1.84e-14	1.09e-12
GAREM2	JINB8-JK	4.60595	2.2035	17.982	1.91e-14	1.13e-12
ZNF284	JINB8-JK	39.7492	5.31285	17.9654	1.95e-14	1.14e-12
CDC42EP4	JINB8-JK	-23.4026	-4.5486	-17.9631	1.96e-14	1.14e-12
DNAH14	JINB8-JK	4.68687	2.22863	17.9538	1.98e-14	1.15e-12
TNFRSF10A	JINB8-JK	4.89031	2.28993	17.9501	1.98e-14	1.15e-12
LAT2	JINB8-JK	4.8965	2.29175	17.9444	2e-14	1.15e-12
CD300A	JINB8-JK	4.0629	2.02251	17.9374	2.01e-14	1.16e-12
ADORA2A	JINB8-JK	-6.39858	-2.67775	-17.9275	2.04e-14	1.16e-12
TRARG1	JINB8-JK	5.20155	2.37894	17.9248	2.04e-14	1.16e-12
ABCA2	JINB8-JK	5.15493	2.36595	17.9181	2.06e-14	1.17e-12
LINC02731	JINB8-JK	2.4139	1.27137	17.9065	2.08e-14	1.18e-12
RASEF	JINB8-JK	-11.1272	-3.47602	-17.8983	2.1e-14	1.19e-12
OVAAL	JINB8-JK	16.6488	4.05735	17.8958	2.11e-14	1.19e-12
IRAG2	JINB8-JK	-2.19713	-1.13562	-17.8906	2.12e-14	1.19e-12
MID1	JINB8-JK	-5.79473	-2.53474	-17.8572	2.2e-14	1.23e-12
RESF1	JINB8-JK	2.85092	1.51143	17.8562	2.21e-14	1.23e-12
SLC22A17	JINB8-JK	61.8473	5.95064	17.8512	2.22e-14	1.23e-12
RNF212	JINB8-JK	-52.4517	-5.71292	-17.8407	2.25e-14	1.24e-12
IFIT2	JINB8-JK	-3.01226	-1.59085	-17.7727	2.43e-14	1.33e-12
STARD4	JINB8-JK	-2.46167	-1.29964	-17.7457	2.5e-14	1.37e-12
CD37	JINB8-JK	4.79867	2.26264	17.7439	2.51e-14	1.37e-12
B3GAT1	JINB8-JK	5.32748	2.41345	17.7357	2.53e-14	1.37e-12
EFNA1	JINB8-JK	4.67556	2.22514	17.7321	2.54e-14	1.37e-12
PELO	JINB8-JK	2.19929	1.13704	17.7316	2.54e-14	1.37e-12
HMGCR	JINB8-JK	-2.12099	-1.08474	-17.7094	2.61e-14	1.4e-12
CALHM6	JINB8-JK	-38.1837	-5.25489	-17.7081	2.61e-14	1.4e-12
KCTD12	JINB8-JK	2.05821	1.04139	17.6998	2.64e-14	1.41e-12
SLC18A2	JINB8-JK	4.24555	2.08595	17.6899	2.67e-14	1.42e-12
ZNF347	JINB8-JK	-99.1198	-6.6311	-17.6726	2.72e-14	1.44e-12
ADAMTS6	JINB8-JK	-3.07744	-1.62173	-17.668	2.73e-14	1.45e-12
IER5	JINB8-JK	2.23406	1.15967	17.5936	2.98e-14	1.57e-12
TPO	JINB8-JK	3.42821	1.77746	17.5763	3.04e-14	1.6e-12
SYNGR1	JINB8-JK	3.84802	1.94412	17.5685	3.06e-14	1.6e-12
TMPO	JINB8-JK	-2.09277	-1.06541	-17.5575	3.1e-14	1.62e-12
TRANK1	JINB8-JK	-2.70507	-1.43567	-17.5551	3.11e-14	1.62e-12
INPP5D	JINB8-JK	2.41054	1.26936	17.528	3.21e-14	1.66e-12
ZNF679	JINB8-JK	43.5144	5.44342	17.5056	3.29e-14	1.7e-12
FAM30A	JINB8-JK	6.9379	2.7945	17.4719	3.42e-14	1.76e-12
MED12L	JINB8-JK	2.32276	1.21584	17.4718	3.42e-14	1.76e-12
RXRA	JINB8-JK	9.58258	3.26041	17.4672	3.44e-14	1.76e-12
CD48	JINB8-JK	-3.08056	-1.62319	-17.4484	3.52e-14	1.8e-12
PLEK	JINB8-JK	5.35221	2.42014	17.4393	3.55e-14	1.81e-12
VAV3	JINB8-JK	2.11718	1.08215	17.4272	3.61e-14	1.83e-12
ZFP92	JINB8-JK	9.11371	3.18804	17.4264	3.61e-14	1.83e-12
BIN1	JINB8-JK	5.29065	2.40344	17.4181	3.64e-14	1.84e-12
RASGEF1B	JINB8-JK	-3.19519	-1.6759	-17.3796	3.81e-14	1.91e-12
KIF26B	JINB8-JK	12.6158	3.65717	17.3387	3.99e-14	2e-12
ULK2	JINB8-JK	12.105	3.59753	17.337	4e-14	2e-12
PDGFRB	JINB8-JK	6.0165	2.58892	17.3236	4.07e-14	2.02e-12
HNRNPA1P21	JINB8-JK	-6.03278	-2.59282	-17.3103	4.13e-14	2.05e-12
PPFIBP2	JINB8-JK	3.00394	1.58685	17.3042	4.16e-14	2.05e-12
AL662844.4	JINB8-JK	-2.58136	-1.36813	-17.3002	4.18e-14	2.06e-12
SYCP2	JINB8-JK	-3.88066	-1.9563	-17.2472	4.44e-14	2.18e-12
MAML3	JINB8-JK	6.33951	2.66437	17.2087	4.65e-14	2.28e-12
FRG2B	JINB8-JK	8.03212	3.00578	17.1912	4.74e-14	2.31e-12
AC139491.2	JINB8-JK	7.274	2.86275	17.1753	4.83e-14	2.35e-12
ADK	JINB8-JK	-2.37256	-1.24645	-17.1681	4.87e-14	2.36e-12
ABCA5	JINB8-JK	-3.29799	-1.72159	-17.1476	4.99e-14	2.41e-12
AC004540.1	JINB8-JK	8.07892	3.01416	17.1429	5.02e-14	2.42e-12
CA8	JINB8-JK	2.68708	1.42604	17.1374	5.05e-14	2.42e-12
AMPD3	JINB8-JK	2.44599	1.29042	17.1321	5.08e-14	2.43e-12
B4GALNT4	JINB8-JK	21.861	4.45029	17.1261	5.12e-14	2.44e-12
CLEC2B	JINB8-JK	-245.207	-7.93785	-17.1147	5.19e-14	2.47e-12
SOSTDC1	JINB8-JK	34.7374	5.11842	17.0966	5.3e-14	2.51e-12
MYLK	JINB8-JK	3.9689	1.98874	17.0883	5.35e-14	2.53e-12
NFKBIZ	JINB8-JK	4.04189	2.01503	17.086	5.37e-14	2.53e-12
LINC02511	JINB8-JK	31.142	4.96079	17.0746	5.44e-14	2.56e-12
GCA	JINB8-JK	-4.35803	-2.12368	-17.0683	5.48e-14	2.57e-12
MFAP4	JINB8-JK	-3.64053	-1.86415	-17.0617	5.52e-14	2.58e-12
MAGEA10	JINB8-JK	26.8411	4.74637	17.0502	5.6e-14	2.61e-12
SEPTIN9	JINB8-JK	2.15745	1.10933	17.0453	5.63e-14	2.62e-12
GATA2	JINB8-JK	27.6556	4.7895	17.0393	5.67e-14	2.63e-12
TRPC5OS	JINB8-JK	-4.39827	-2.13694	-17.0042	5.91e-14	2.72e-12
KREMEN1	JINB8-JK	-2.52099	-1.33399	-16.9971	5.96e-14	2.73e-12
AP001972.5	JINB8-JK	6.20251	2.63285	16.9882	6.02e-14	2.76e-12
PPFIBP1	JINB8-JK	-2.4259	-1.27852	-16.9771	6.1e-14	2.78e-12
PPM1E	JINB8-JK	-2.25127	-1.17074	-16.9603	6.23e-14	2.83e-12
APBA2	JINB8-JK	-2.74838	-1.45858	-16.9247	6.49e-14	2.94e-12
ZNF253	JINB8-JK	2.28853	1.19442	16.7899	7.62e-14	3.44e-12
EFHD1	JINB8-JK	14.4119	3.84918	16.7762	7.75e-14	3.49e-12
AC139491.6	JINB8-JK	7.37712	2.88306	16.7646	7.86e-14	3.52e-12
P2RX1	JINB8-JK	-5.77848	-2.53069	-16.7644	7.86e-14	3.52e-12
ARHGAP31	JINB8-JK	4.1925	2.06781	16.7333	8.16e-14	3.64e-12
RGS17	JINB8-JK	7.27462	2.86287	16.7296	8.19e-14	3.65e-12
CCNJL	JINB8-JK	3.01384	1.5916	16.7237	8.25e-14	3.66e-12
HS6ST1	JINB8-JK	2.56568	1.35934	16.7011	8.48e-14	3.74e-12
TBC1D16	JINB8-JK	4.03826	2.01373	16.6662	8.84e-14	3.89e-12
APOBEC3G	JINB8-JK	2.36681	1.24294	16.6654	8.85e-14	3.89e-12
AC073111.3	JINB8-JK	-2.41876	-1.27427	-16.659	8.92e-14	3.9e-12
SIRPG	JINB8-JK	5.59857	2.48506	16.6359	9.17e-14	4e-12
LRRC14	JINB8-JK	-2.1915	-1.13192	-16.6179	9.37e-14	4.07e-12
GIMAP4	JINB8-JK	2.50322	1.32378	16.6085	9.48e-14	4.11e-12
BTG2	JINB8-JK	-2.43873	-1.28613	-16.5164	1.06e-13	4.58e-12
LINC01939	JINB8-JK	23.821	4.57416	16.4827	1.1e-13	4.76e-12
HSPG2	JINB8-JK	10.5774	3.40291	16.4655	1.13e-13	4.85e-12
FMNL2	JINB8-JK	-2.10955	-1.07694	-16.4548	1.14e-13	4.89e-12
LINC00667	JINB8-JK	-48.2242	-5.59168	-16.4537	1.14e-13	4.89e-12
DIP2C	JINB8-JK	12.883	3.6874	16.4144	1.2e-13	5.12e-12
STK16	JINB8-JK	2.33885	1.2258	16.3965	1.23e-13	5.21e-12
KIR3DL1	JINB8-JK	2.70776	1.4371	16.3907	1.23e-13	5.22e-12
TMIE	JINB8-JK	26.2995	4.71696	16.3787	1.25e-13	5.28e-12
ACTN1	JINB8-JK	4.53542	2.18124	16.3667	1.27e-13	5.34e-12
EPS15L1	JINB8-JK	2.21881	1.14978	16.3646	1.27e-13	5.34e-12
KCNH2	JINB8-JK	3.19373	1.67524	16.3568	1.29e-13	5.38e-12
CCR8	JINB8-JK	-5.44859	-2.44588	-16.3554	1.29e-13	5.38e-12
PTPRS	JINB8-JK	2.94033	1.55598	16.3521	1.29e-13	5.39e-12
LRRC28	JINB8-JK	-3.03048	-1.59955	-16.346	1.3e-13	5.41e-12
DNAJC6	JINB8-JK	-2.62103	-1.39013	-16.3179	1.35e-13	5.59e-12
LYL1	JINB8-JK	16.6395	4.05654	16.3126	1.36e-13	5.61e-12
DCAF8L1	JINB8-JK	9.77933	3.28974	16.2276	1.51e-13	6.2e-12
AC009501.2	JINB8-JK	-15.3077	-3.93618	-16.1893	1.58e-13	6.48e-12
FANCB	JINB8-JK	-2.20999	-1.14404	-16.1825	1.59e-13	6.52e-12
SLC30A3	JINB8-JK	5.96857	2.57738	16.1611	1.64e-13	6.67e-12
LITAF	JINB8-JK	14.7884	3.88639	16.1601	1.64e-13	6.67e-12
USP20	JINB8-JK	2.21825	1.14942	16.1513	1.66e-13	6.72e-12
LINC02611	JINB8-JK	-2.79121	-1.48089	-16.1425	1.67e-13	6.78e-12
SAMD9L	JINB8-JK	-2.1872	-1.12908	-16.137	1.69e-13	6.79e-12
SLIT1	JINB8-JK	-2.57085	-1.36225	-16.1353	1.69e-13	6.79e-12
PAX6	JINB8-JK	-2.48811	-1.31505	-16.1069	1.75e-13	7e-12
HSPA12A	JINB8-JK	-59.6294	-5.89795	-16.0861	1.79e-13	7.17e-12
ADSS1	JINB8-JK	5.27765	2.3999	16.0839	1.8e-13	7.17e-12
ADTRP	JINB8-JK	-20.5758	-4.36288	-16.0745	1.82e-13	7.22e-12
SIGLEC12	JINB8-JK	8.97956	3.16665	16.0396	1.9e-13	7.5e-12
EGFL7	JINB8-JK	12.3772	3.62961	16.0382	1.9e-13	7.5e-12
DERL3	JINB8-JK	-12.013	-3.58652	-16.0359	1.91e-13	7.5e-12
PLAC8	JINB8-JK	3.42333	1.7754	16.0033	1.99e-13	7.78e-12
ALS2CL	JINB8-JK	22.1192	4.46723	15.9944	2.01e-13	7.84e-12
NBPF15	JINB8-JK	2.08219	1.0581	15.9732	2.06e-13	8.01e-12
RUNDC3B	JINB8-JK	25.9225	4.69614	15.9714	2.07e-13	8.01e-12
SGK3	JINB8-JK	-2.64647	-1.40407	-15.9236	2.2e-13	8.47e-12
AC139493.2	JINB8-JK	6.15086	2.62079	15.9088	2.24e-13	8.61e-12
TRIM7	JINB8-JK	21.7197	4.44093	15.8882	2.3e-13	8.81e-12
TESPA1	JINB8-JK	2.31149	1.20882	15.8736	2.34e-13	8.95e-12
CTSB	JINB8-JK	2.26909	1.18211	15.863	2.37e-13	9.05e-12
TMC8	JINB8-JK	2.77246	1.47117	15.8507	2.41e-13	9.17e-12
CD226	JINB8-JK	5.39233	2.43091	15.8464	2.42e-13	9.2e-12
FAM131A	JINB8-JK	3.30892	1.72636	15.8329	2.46e-13	9.33e-12
EBF4	JINB8-JK	10.3661	3.3738	15.832	2.46e-13	9.33e-12
LINC01234	JINB8-JK	4.01085	2.00391	15.8181	2.51e-13	9.45e-12
UBASH3B	JINB8-JK	-2.42974	-1.2808	-15.8082	2.54e-13	9.54e-12
MEIS1	JINB8-JK	3.33089	1.73591	15.8056	2.55e-13	9.55e-12
TSHZ3	JINB8-JK	4.151	2.05346	15.7782	2.64e-13	9.84e-12
KIT	JINB8-JK	-80.1234	-6.32415	-15.7722	2.66e-13	9.87e-12
S1PR5	JINB8-JK	21.1769	4.40442	15.7545	2.72e-13	1.01e-11
HES1	JINB8-JK	3.7107	1.89169	15.7066	2.89e-13	1.06e-11
ZNF486	JINB8-JK	87.6045	6.45293	15.6844	2.97e-13	1.09e-11
ARRDC4	JINB8-JK	2.58975	1.37281	15.6807	2.98e-13	1.09e-11
SLC30A4	JINB8-JK	-2.19558	-1.1346	-15.6478	3.11e-13	1.14e-11
ARHGAP19-SLIT1	JINB8-JK	-3.6635	-1.87322	-15.6297	3.18e-13	1.16e-11
CLMN	JINB8-JK	-3.01021	-1.58986	-15.5859	3.36e-13	1.22e-11
CARD16	JINB8-JK	-3.67181	-1.87649	-15.5508	3.52e-13	1.27e-11
TMEM170B	JINB8-JK	-2.1188	-1.08324	-15.4497	4e-13	1.44e-11
KLHL3	JINB8-JK	-3.25761	-1.70381	-15.4485	4.01e-13	1.44e-11
TJP2	JINB8-JK	-2.22225	-1.15202	-15.4455	4.02e-13	1.44e-11
CAPSL	JINB8-JK	-28.5237	-4.83409	-15.4437	4.03e-13	1.44e-11
AC010378.1	JINB8-JK	4.18913	2.06665	15.4361	4.07e-13	1.45e-11
LFNG	JINB8-JK	5.72651	2.51766	15.4059	4.23e-13	1.5e-11
ATF7IP2	JINB8-JK	2.37502	1.24794	15.3986	4.27e-13	1.51e-11
ZNF30	JINB8-JK	2.11814	1.0828	15.3862	4.34e-13	1.54e-11
KIAA1549	JINB8-JK	5.13563	2.36054	15.3809	4.37e-13	1.54e-11
AC125807.2	JINB8-JK	35.2382	5.13907	15.362	4.48e-13	1.58e-11
PHLPP1	JINB8-JK	-2.55311	-1.35225	-15.2953	4.88e-13	1.72e-11
AP000894.2	JINB8-JK	20.7678	4.37628	15.2915	4.91e-13	1.72e-11
ZNF792	JINB8-JK	3.2224	1.68814	15.2775	5e-13	1.75e-11
PLAGL1	JINB8-JK	-6.25708	-2.64549	-15.2614	5.1e-13	1.78e-11
GIMAP7	JINB8-JK	3.33443	1.73744	15.2433	5.22e-13	1.82e-11
FANCF	JINB8-JK	-2.12054	-1.08443	-15.2368	5.27e-13	1.83e-11
RNF166	JINB8-JK	2.42115	1.27569	15.2358	5.27e-13	1.83e-11
THEMIS2	JINB8-JK	7.80283	2.964	15.222	5.37e-13	1.86e-11
PHYH	JINB8-JK	-5.0429	-2.33425	-15.2168	5.41e-13	1.87e-11
AC064869.1	JINB8-JK	39.8354	5.31598	15.2063	5.48e-13	1.89e-11
LINC02609	JINB8-JK	2.28574	1.19266	15.2029	5.5e-13	1.89e-11
MAPK12	JINB8-JK	3.80659	1.9285	15.1988	5.53e-13	1.89e-11
ABCG2	JINB8-JK	-38.1216	-5.25254	-15.1985	5.54e-13	1.89e-11
OLFM2	JINB8-JK	5.9395	2.57034	15.1978	5.54e-13	1.89e-11
LRP11	JINB8-JK	-2.38364	-1.25316	-15.174	5.72e-13	1.95e-11
PAPLN	JINB8-JK	3.30733	1.72567	15.1688	5.75e-13	1.96e-11
STARD9	JINB8-JK	-2.24038	-1.16375	-15.1647	5.78e-13	1.97e-11
NPDC1	JINB8-JK	7.93353	2.98796	15.1384	5.99e-13	2.02e-11
TUFT1	JINB8-JK	-48.0093	-5.58524	-15.128	6.07e-13	2.04e-11
C17orf58	JINB8-JK	3.11408	1.63881	15.1271	6.08e-13	2.04e-11
CNN3	JINB8-JK	-12.8897	-3.68815	-15.1218	6.12e-13	2.05e-11
LRIG1	JINB8-JK	3.78379	1.91983	15.1155	6.17e-13	2.07e-11
ADGRA2	JINB8-JK	2.39197	1.2582	15.0833	6.43e-13	2.15e-11
GXYLT1P3	JINB8-JK	-4.47355	-2.16142	-15.078	6.48e-13	2.16e-11
PRKACB	JINB8-JK	-2.10661	-1.07492	-15.0769	6.49e-13	2.16e-11
SPNS2	JINB8-JK	3.67343	1.87713	15.0541	6.68e-13	2.21e-11
DIAPH3	JINB8-JK	-2.3062	-1.20552	-15.0527	6.7e-13	2.21e-11
TRAV17	JINB8-JK	-12.7809	-3.67591	-15.051	6.71e-13	2.21e-11
AMZ1	JINB8-JK	16.1762	4.0158	15.0323	6.88e-13	2.26e-11
LINC02105	JINB8-JK	9.56304	3.25747	15.0218	6.97e-13	2.29e-11
CASK	JINB8-JK	-2.27767	-1.18756	-15.0083	7.1e-13	2.32e-11
GALNT13	JINB8-JK	-14.6224	-3.8701	-15.006	7.12e-13	2.32e-11
SCARF1	JINB8-JK	9.24183	3.20818	14.9993	7.18e-13	2.34e-11
HERC6	JINB8-JK	-3.04402	-1.60598	-14.9933	7.24e-13	2.35e-11
SEC14L2	JINB8-JK	2.18705	1.12899	14.9455	7.71e-13	2.49e-11
SLC44A5	JINB8-JK	-2.7037	-1.43493	-14.9407	7.76e-13	2.5e-11
PPP1R1C	JINB8-JK	-4.89693	-2.29188	-14.8833	8.37e-13	2.7e-11
FAM167A	JINB8-JK	8.08852	3.01588	14.8674	8.55e-13	2.75e-11
MYO18B	JINB8-JK	-2.5036	-1.324	-14.8617	8.61e-13	2.76e-11
SREBF2	JINB8-JK	-2.34954	-1.23238	-14.8466	8.79e-13	2.81e-11
FRG2C	JINB8-JK	45.4141	5.50507	14.8426	8.83e-13	2.82e-11
CDIN1	JINB8-JK	-2.6822	-1.42342	-14.8347	8.93e-13	2.85e-11
CNN2	JINB8-JK	2.69064	1.42795	14.8294	8.99e-13	2.86e-11
PSTPIP2	JINB8-JK	3.71614	1.89381	14.8126	9.19e-13	2.92e-11
OPRL1	JINB8-JK	4.50549	2.17168	14.7232	1.04e-12	3.27e-11
GATA2-AS1	JINB8-JK	31.7325	4.98789	14.718	1.04e-12	3.28e-11
C20orf197	JINB8-JK	3.05244	1.60996	14.7178	1.04e-12	3.28e-11
CAPN6	JINB8-JK	-35.0335	-5.13066	-14.7096	1.05e-12	3.31e-11
IFITM1	JINB8-JK	2.67029	1.41699	14.6957	1.07e-12	3.36e-11
ITM2A	JINB8-JK	2.09249	1.06522	14.6946	1.08e-12	3.36e-11
AL645608.2	JINB8-JK	5.47749	2.45352	14.6538	1.14e-12	3.54e-11
MGLL	JINB8-JK	8.59757	3.10393	14.638	1.16e-12	3.6e-11
GRAP2	JINB8-JK	3.20688	1.68117	14.6309	1.17e-12	3.63e-11
MAP2K6	JINB8-JK	-3.38439	-1.75889	-14.6119	1.2e-12	3.72e-11
GAS8	JINB8-JK	2.20056	1.13787	14.602	1.22e-12	3.76e-11
SLFN11	JINB8-JK	-2.37529	-1.24811	-14.5901	1.24e-12	3.82e-11
CCR4	JINB8-JK	3.8419	1.94182	14.5804	1.25e-12	3.86e-11
AC092691.1	JINB8-JK	-6.53387	-2.70794	-14.57	1.27e-12	3.91e-11
QDPR	JINB8-JK	-2.42838	-1.28	-14.5467	1.31e-12	4.02e-11
PLEKHG3	JINB8-JK	12.2277	3.61208	14.5449	1.32e-12	4.02e-11
RMDN3	JINB8-JK	-2.28661	-1.19321	-14.5392	1.33e-12	4.04e-11
CSAG2	JINB8-JK	14.3164	3.8396	14.5352	1.33e-12	4.06e-11
BX571818.1	JINB8-JK	-3.92286	-1.97191	-14.5221	1.36e-12	4.12e-11
CTSW	JINB8-JK	2.32491	1.21718	14.5126	1.37e-12	4.17e-11
GOLGA8S	JINB8-JK	54.9554	5.78019	14.4796	1.44e-12	4.35e-11
GPR174	JINB8-JK	2.71512	1.44102	14.4684	1.46e-12	4.41e-11
ATF5	JINB8-JK	2.66626	1.41482	14.4541	1.49e-12	4.49e-11
MIR646HG	JINB8-JK	5.28738	2.40255	14.4168	1.56e-12	4.7e-11
TTC7B	JINB8-JK	2.3154	1.21126	14.4067	1.59e-12	4.75e-11
AC105942.1	JINB8-JK	-34.0172	-5.08819	-14.4048	1.59e-12	4.75e-11
PRKAR2B	JINB8-JK	-2.42052	-1.27531	-14.3679	1.67e-12	4.99e-11
OGN	JINB8-JK	-2.22479	-1.15367	-14.3473	1.72e-12	5.11e-11
APBA1	JINB8-JK	-3.3814	-1.75762	-14.336	1.75e-12	5.17e-11
FKBP4	JINB8-JK	2.15803	1.10972	14.327	1.77e-12	5.23e-11
KCNK1	JINB8-JK	5.90059	2.56086	14.3105	1.81e-12	5.34e-11
SOX13	JINB8-JK	18.7592	4.22953	14.3075	1.82e-12	5.35e-11
ELMO1	JINB8-JK	3.00757	1.5886	14.2859	1.87e-12	5.49e-11
C17orf67	JINB8-JK	-3.79148	-1.92276	-14.2788	1.89e-12	5.53e-11
AC144652.1	JINB8-JK	-2.31566	-1.21142	-14.2629	1.93e-12	5.65e-11
TMEM154	JINB8-JK	2.39699	1.26122	14.2557	1.95e-12	5.69e-11
GPC4	JINB8-JK	-12.6797	-3.66444	-14.2531	1.96e-12	5.7e-11
SPARCL1	JINB8-JK	8.90238	3.15419	14.2497	1.96e-12	5.72e-11
IL10RA	JINB8-JK	-5.5725	-2.47832	-14.2385	2e-12	5.79e-11
ZBTB7C	JINB8-JK	4.81602	2.26784	14.2327	2.01e-12	5.82e-11
NINJ2	JINB8-JK	-10.8073	-3.43393	-14.23	2.02e-12	5.84e-11
KRT73	JINB8-JK	4.55846	2.18855	14.2101	2.07e-12	5.99e-11
ADAMTS15	JINB8-JK	2.67453	1.41928	14.2075	2.08e-12	5.99e-11
CCND2	JINB8-JK	6.67424	2.7386	14.2026	2.1e-12	6.02e-11
RAB3IL1	JINB8-JK	40.3723	5.33529	14.2011	2.1e-12	6.02e-11
PHACTR3	JINB8-JK	29.3032	4.87299	14.1994	2.11e-12	6.02e-11
SLC43A1	JINB8-JK	2.12131	1.08495	14.1963	2.11e-12	6.04e-11
ZNF283	JINB8-JK	2.30384	1.20404	14.1933	2.12e-12	6.05e-11
SMARCA1	JINB8-JK	2.12078	1.0846	14.1896	2.13e-12	6.07e-11
USH1G	JINB8-JK	7.62429	2.9306	14.1868	2.14e-12	6.09e-11
ZC3H11B	JINB8-JK	2.74856	1.45868	14.1295	2.32e-12	6.56e-11
RAP1GAP	JINB8-JK	3.46889	1.79447	14.1242	2.33e-12	6.59e-11
SH3RF3	JINB8-JK	22.5697	4.49632	14.1238	2.34e-12	6.59e-11
LPGAT1	JINB8-JK	-2.11141	-1.07821	-14.1213	2.34e-12	6.61e-11
SEMA4A	JINB8-JK	2.52513	1.33636	14.1095	2.38e-12	6.69e-11
SDC2	JINB8-JK	23.8383	4.57521	14.0802	2.48e-12	6.92e-11
IL18	JINB8-JK	30.7956	4.94465	14.0736	2.5e-12	6.97e-11
AMOTL2	JINB8-JK	6.63339	2.72975	14.0705	2.52e-12	6.99e-11
PYGO1	JINB8-JK	-18.4014	-4.20174	-13.9976	2.78e-12	7.69e-11
ZBTB16	JINB8-JK	-17.7514	-4.14986	-13.9857	2.83e-12	7.8e-11
COTL1	JINB8-JK	2.07627	1.054	13.9839	2.84e-12	7.81e-11
F2R	JINB8-JK	3.22266	1.68825	13.9824	2.84e-12	7.81e-11
CFAP69	JINB8-JK	-28.1859	-4.8169	-13.9594	2.94e-12	8.04e-11
NKX3-1	JINB8-JK	-2.44157	-1.28781	-13.958	2.94e-12	8.04e-11
GAS7	JINB8-JK	-2.68738	-1.4262	-13.9311	3.05e-12	8.29e-11
TENT5A	JINB8-JK	2.60904	1.38352	13.9272	3.07e-12	8.33e-11
SVEP1	JINB8-JK	-11.9295	-3.57646	-13.9248	3.08e-12	8.33e-11
CFAP47	JINB8-JK	46.7905	5.54814	13.9223	3.09e-12	8.34e-11
STOX2	JINB8-JK	35.0177	5.13001	13.9056	3.16e-12	8.51e-11
CPB2-AS1	JINB8-JK	-4.50433	-2.17131	-13.8942	3.21e-12	8.64e-11
TRIB3	JINB8-JK	3.51351	1.81291	13.8743	3.31e-12	8.87e-11
ETV6	JINB8-JK	2.92119	1.54656	13.8695	3.33e-12	8.91e-11
PTGER3	JINB8-JK	2.69193	1.42864	13.8384	3.48e-12	9.29e-11
PIK3CD	JINB8-JK	2.01606	1.01154	13.811	3.61e-12	9.61e-11
AC092490.1	JINB8-JK	-6.71344	-2.74705	-13.8094	3.62e-12	9.62e-11
UAP1L1	JINB8-JK	2.03356	1.02401	13.7896	3.72e-12	9.87e-11
CD1A	JINB8-JK	3.18266	1.67023	13.7859	3.74e-12	9.91e-11
HOXA13	JINB8-JK	-6.85142	-2.7764	-13.7824	3.76e-12	9.94e-11
SAMSN1	JINB8-JK	2.95761	1.56443	13.7533	3.92e-12	1.03e-10
RGS14	JINB8-JK	3.58497	1.84196	13.7459	3.96e-12	1.04e-10
TRPS1	JINB8-JK	2.96337	1.56724	13.7417	3.98e-12	1.05e-10
DYDC2	JINB8-JK	60.7957	5.9259	13.7388	4e-12	1.05e-10
DNAAF3	JINB8-JK	5.10884	2.353	13.7357	4.02e-12	1.05e-10
SNX20	JINB8-JK	2.57466	1.36438	13.7273	4.07e-12	1.06e-10
JAKMIP2	JINB8-JK	-5.70564	-2.51239	-13.7233	4.09e-12	1.07e-10
AC079466.1	JINB8-JK	21.221	4.40742	13.7136	4.14e-12	1.08e-10
P2RY1	JINB8-JK	3.13012	1.64622	13.6955	4.25e-12	1.11e-10
EVI2A	JINB8-JK	-3.79196	-1.92294	-13.6878	4.3e-12	1.12e-10
MPPED2	JINB8-JK	-4.01077	-2.00388	-13.6837	4.32e-12	1.12e-10
TTC3P1	JINB8-JK	-4.67349	-2.2245	-13.6831	4.33e-12	1.12e-10
ADAMTS19	JINB8-JK	7.31916	2.87168	13.6645	4.44e-12	1.15e-10
TRIM16	JINB8-JK	2.00158	1.00114	13.6376	4.62e-12	1.19e-10
ADAM10	JINB8-JK	-2.60852	-1.38323	-13.6343	4.64e-12	1.19e-10
BCYRN1	JINB8-JK	-3.22456	-1.6891	-13.6246	4.7e-12	1.21e-10
RASGRP2	JINB8-JK	3.0707	1.61857	13.6129	4.78e-12	1.22e-10
C8orf82	JINB8-JK	-2.51224	-1.32897	-13.6051	4.84e-12	1.24e-10
AL353807.5	JINB8-JK	-2.62439	-1.39198	-13.6039	4.84e-12	1.24e-10
UBA7	JINB8-JK	-2.24392	-1.16602	-13.6036	4.85e-12	1.24e-10
GBP3	JINB8-JK	-2.39712	-1.2613	-13.575	5.05e-12	1.28e-10
ANO5	JINB8-JK	-2.12492	-1.08741	-13.5731	5.06e-12	1.28e-10
L3MBTL1	JINB8-JK	-2.64381	-1.40262	-13.5222	5.44e-12	1.37e-10
AL117329.1	JINB8-JK	3.26822	1.70851	13.5209	5.45e-12	1.37e-10
ADCY10P1	JINB8-JK	-3.30914	-1.72645	-13.5048	5.58e-12	1.4e-10
AC126323.1	JINB8-JK	7.2012	2.84824	13.4994	5.62e-12	1.41e-10
EML5	JINB8-JK	-2.27736	-1.18736	-13.4697	5.87e-12	1.47e-10
TAFA2	JINB8-JK	-2.57349	-1.36373	-13.4548	5.99e-12	1.5e-10
CACNA1C-AS2	JINB8-JK	5.05114	2.33661	13.4505	6.03e-12	1.51e-10
FER1L6-AS2	JINB8-JK	23.4949	4.55427	13.4346	6.17e-12	1.54e-10
JAZF1	JINB8-JK	-3.04598	-1.6069	-13.3973	6.51e-12	1.62e-10
TREML2	JINB8-JK	2.51479	1.33044	13.3912	6.57e-12	1.63e-10
JUP	JINB8-JK	4.82058	2.26921	13.38	6.68e-12	1.65e-10
CCR2	JINB8-JK	9.19318	3.20056	13.355	6.92e-12	1.71e-10
AC090578.3	JINB8-JK	-9.85129	-3.30031	-13.3432	7.04e-12	1.73e-10
HERPUD1	JINB8-JK	-2.36475	-1.24169	-13.3317	7.16e-12	1.76e-10
RASAL3	JINB8-JK	2.92257	1.54724	13.3315	7.16e-12	1.76e-10
EPB41L2	JINB8-JK	-2.01821	-1.01308	-13.3243	7.24e-12	1.77e-10
MCTP2	JINB8-JK	-2.86182	-1.51693	-13.3134	7.35e-12	1.8e-10
GTDC1	JINB8-JK	-2.15303	-1.10637	-13.3099	7.39e-12	1.8e-10
GRAMD1B	JINB8-JK	-2.1922	-1.13238	-13.3036	7.46e-12	1.82e-10
SGK1	JINB8-JK	2.55335	1.35239	13.2898	7.61e-12	1.85e-10
LINC02805	JINB8-JK	7.51917	2.91057	13.2851	7.66e-12	1.86e-10
AC138649.1	JINB8-JK	-3.01353	-1.59145	-13.2778	7.74e-12	1.87e-10
NLRC3	JINB8-JK	2.54444	1.34735	13.2757	7.76e-12	1.87e-10
PLXNB1	JINB8-JK	3.75811	1.91001	13.2323	8.27e-12	1.98e-10
FXYD6	JINB8-JK	-27.3229	-4.77204	-13.1939	8.74e-12	2.08e-10
LINC02506	JINB8-JK	26.4996	4.7279	13.177	8.96e-12	2.13e-10
NXN	JINB8-JK	-2.72246	-1.44491	-13.154	9.27e-12	2.2e-10
AL133467.2	JINB8-JK	17.0349	4.09042	13.1065	9.94e-12	2.34e-10
C6orf223	JINB8-JK	-2.05965	-1.0424	-13.0968	1.01e-11	2.37e-10
KCNS3	JINB8-JK	-28.4379	-4.82974	-13.0949	1.01e-11	2.37e-10
BMP10	JINB8-JK	-2.26118	-1.17708	-13.087	1.02e-11	2.39e-10
ABLIM1	JINB8-JK	2.72993	1.44886	13.076	1.04e-11	2.43e-10
IL4R	JINB8-JK	3.20835	1.68183	13.0668	1.05e-11	2.46e-10
BICC1	JINB8-JK	-12.3434	-3.62567	-13.0587	1.07e-11	2.48e-10
TSSC2	JINB8-JK	2.69566	1.43064	13.0572	1.07e-11	2.48e-10
ZNF10	JINB8-JK	-32.122	-5.00549	-13.042	1.09e-11	2.54e-10
PMF1	JINB8-JK	-2.06453	-1.04582	-13.0357	1.1e-11	2.55e-10
MYO1F	JINB8-JK	3.99408	1.99786	13.024	1.12e-11	2.59e-10
ZNF616	JINB8-JK	2.09685	1.06823	13.0225	1.12e-11	2.6e-10
ERFE	JINB8-JK	3.47303	1.79619	12.991	1.18e-11	2.72e-10
MYL4	JINB8-JK	-4.3985	-2.13701	-12.9642	1.23e-11	2.82e-10
CDHR1	JINB8-JK	3.73453	1.90093	12.9551	1.24e-11	2.85e-10
TMEM71	JINB8-JK	-2.79266	-1.48164	-12.9272	1.29e-11	2.97e-10
GUCY2D	JINB8-JK	2.74724	1.45799	12.9167	1.31e-11	3.01e-10
NCAM1	JINB8-JK	4.51193	2.17375	12.9085	1.33e-11	3.04e-10
CPA4	JINB8-JK	-3.5536	-1.82928	-12.8776	1.39e-11	3.17e-10
CUEDC1	JINB8-JK	12.7121	3.66813	12.8765	1.4e-11	3.17e-10
PAGE5	JINB8-JK	2.71365	1.44023	12.8687	1.41e-11	3.21e-10
ANXA3	JINB8-JK	4.49231	2.16746	12.8531	1.45e-11	3.27e-10
H2AC5P	JINB8-JK	-28.2808	-4.82175	-12.8118	1.54e-11	3.46e-10
ROBO3	JINB8-JK	2.05612	1.03992	12.8116	1.54e-11	3.46e-10
LCT-AS1	JINB8-JK	-3.11009	-1.63696	-12.8086	1.54e-11	3.47e-10
ZNF831	JINB8-JK	-2.90076	-1.53643	-12.8085	1.54e-11	3.47e-10
NIBAN1	JINB8-JK	9.90022	3.30746	12.8068	1.55e-11	3.47e-10
TIMM17B	JINB8-JK	-2.08115	-1.05738	-12.7974	1.57e-11	3.51e-10
MAMLD1	JINB8-JK	-19.6017	-4.29291	-12.7853	1.6e-11	3.57e-10
PLEKHF1	JINB8-JK	2.42138	1.27583	12.7786	1.61e-11	3.6e-10
GIMAP1	JINB8-JK	2.41018	1.26914	12.7699	1.64e-11	3.65e-10
SLC43A2	JINB8-JK	-4.72859	-2.24141	-12.7602	1.66e-11	3.69e-10
ATP10D	JINB8-JK	-3.23689	-1.69461	-12.7595	1.66e-11	3.69e-10
MEIS2	JINB8-JK	3.08177	1.62376	12.7537	1.68e-11	3.72e-10
NRXN2	JINB8-JK	4.90085	2.29303	12.7497	1.69e-11	3.74e-10
B3GNT4	JINB8-JK	6.10952	2.61106	12.7417	1.71e-11	3.77e-10
TDRD9	JINB8-JK	2.16917	1.11714	12.7341	1.73e-11	3.81e-10
TAF9B	JINB8-JK	-2.14172	-1.09877	-12.7307	1.74e-11	3.82e-10
FAM13A	JINB8-JK	-3.06851	-1.61754	-12.7191	1.77e-11	3.87e-10
ROBO1	JINB8-JK	10.6477	3.41247	12.6951	1.83e-11	4.01e-10
SPR	JINB8-JK	2.29695	1.19972	12.663	1.92e-11	4.19e-10
IRS2	JINB8-JK	-11.9237	-3.57576	-12.6592	1.93e-11	4.21e-10
IRX3	JINB8-JK	2.94947	1.56046	12.6569	1.94e-11	4.22e-10
CD151	JINB8-JK	3.36408	1.75021	12.6435	1.98e-11	4.3e-10
CACNA1B	JINB8-JK	17.7164	4.14702	12.6023	2.11e-11	4.56e-10
C16orf89	JINB8-JK	-16.598	-4.05293	-12.5983	2.12e-11	4.58e-10
HECW2-AS1	JINB8-JK	8.42211	3.07418	12.5906	2.14e-11	4.62e-10
AL021155.4	JINB8-JK	-2.45513	-1.2958	-12.5844	2.16e-11	4.65e-10
BLVRA	JINB8-JK	2.10256	1.07215	12.5678	2.22e-11	4.76e-10
MXRA7	JINB8-JK	2.05666	1.0403	12.5294	2.35e-11	5.03e-10
RCOR2	JINB8-JK	2.1633	1.11324	12.5195	2.39e-11	5.1e-10
DOCK3	JINB8-JK	2.46254	1.30015	12.5121	2.41e-11	5.13e-10
FABP6	JINB8-JK	21.9233	4.45439	12.4972	2.47e-11	5.24e-10
PLAAT4	JINB8-JK	-2.66683	-1.41513	-12.4887	2.5e-11	5.31e-10
CT867976.1	JINB8-JK	7.66451	2.93819	12.4879	2.5e-11	5.31e-10
CHD5	JINB8-JK	3.75167	1.90753	12.4855	2.51e-11	5.32e-10
AK4	JINB8-JK	-2.02367	-1.01697	-12.478	2.54e-11	5.37e-10
PLEKHH1	JINB8-JK	3.37445	1.75465	12.4637	2.6e-11	5.47e-10
AL138899.1	JINB8-JK	2.54004	1.34485	12.4628	2.6e-11	5.47e-10
RORB	JINB8-JK	-3.25421	-1.70231	-12.4364	2.71e-11	5.69e-10
TMC6	JINB8-JK	2.85042	1.51117	12.4273	2.75e-11	5.76e-10
ATP9A	JINB8-JK	4.75851	2.25051	12.4101	2.82e-11	5.9e-10
AC009139.1	JINB8-JK	-9.81505	-3.295	-12.408	2.83e-11	5.91e-10
AC007262.2	JINB8-JK	-2.72208	-1.44471	-12.4056	2.84e-11	5.93e-10
CHRNA9	JINB8-JK	2.91073	1.54138	12.4018	2.86e-11	5.95e-10
DCLK3	JINB8-JK	-2.22467	-1.15359	-12.3881	2.92e-11	6.06e-10
AL355488.1	JINB8-JK	-2.43212	-1.28221	-12.3839	2.94e-11	6.1e-10
SLC38A5	JINB8-JK	-2.5538	-1.35265	-12.3591	3.05e-11	6.31e-10
KLHL5	JINB8-JK	-2.70521	-1.43574	-12.3532	3.08e-11	6.35e-10
REXO5	JINB8-JK	-5.88347	-2.55667	-12.3288	3.19e-11	6.57e-10
RUBCNL	JINB8-JK	-3.67686	-1.87848	-12.3236	3.22e-11	6.61e-10
OPTN	JINB8-JK	2.722	1.44467	12.3201	3.24e-11	6.64e-10
CD274	JINB8-JK	-2.93914	-1.55539	-12.3133	3.27e-11	6.7e-10
TNFSF14	JINB8-JK	3.99756	1.99912	12.3099	3.29e-11	6.73e-10
AL592183.1	JINB8-JK	-2.65927	-1.41103	-12.3041	3.32e-11	6.78e-10
MLLT11	JINB8-JK	-2.55992	-1.3561	-12.2976	3.35e-11	6.84e-10
SQLE	JINB8-JK	-2.32831	-1.21928	-12.2783	3.45e-11	7.02e-10
PPP1R3F	JINB8-JK	-2.63265	-1.39652	-12.2733	3.48e-11	7.07e-10
CUBN	JINB8-JK	-3.16203	-1.66085	-12.2539	3.59e-11	7.27e-10
TRBV12-3	JINB8-JK	-2.10027	-1.07058	-12.2318	3.71e-11	7.51e-10
MYCL	JINB8-JK	3.55352	1.82925	12.1928	3.94e-11	7.93e-10
MME	JINB8-JK	-9.0579	-3.17918	-12.1692	4.09e-11	8.19e-10
AC018529.2	JINB8-JK	6.56392	2.71456	12.1686	4.09e-11	8.19e-10
PTENP1-AS	JINB8-JK	-3.78676	-1.92096	-12.1623	4.13e-11	8.25e-10
KIF21A	JINB8-JK	-2.08826	-1.0623	-12.161	4.14e-11	8.26e-10
RHOBTB1	JINB8-JK	-12.983	-3.69855	-12.1562	4.17e-11	8.31e-10
ALPK1	JINB8-JK	2.09724	1.06849	12.1525	4.2e-11	8.35e-10
COL6A2	JINB8-JK	3.63196	1.86075	12.1514	4.2e-11	8.35e-10
H2AC8	JINB8-JK	-2.19825	-1.13635	-12.1473	4.23e-11	8.39e-10
RASSF8	JINB8-JK	-3.97515	-1.99101	-12.1447	4.25e-11	8.4e-10
HSPA6	JINB8-JK	2.17548	1.12134	12.138	4.29e-11	8.48e-10
ARAP2	JINB8-JK	-6.2453	-2.64277	-12.1346	4.31e-11	8.51e-10
PCK1	JINB8-JK	7.40709	2.88891	12.1307	4.34e-11	8.55e-10
SLC25A27	JINB8-JK	-3.9156	-1.96923	-12.1226	4.4e-11	8.64e-10
LIFR	JINB8-JK	3.52265	1.81666	12.1102	4.48e-11	8.79e-10
DAB2IP	JINB8-JK	2.78417	1.47725	12.1094	4.49e-11	8.79e-10
CLIP2	JINB8-JK	2.38849	1.2561	12.1083	4.49e-11	8.8e-10
PHEX	JINB8-JK	-9.99419	-3.32109	-12.0976	4.57e-11	8.92e-10
EPHA3	JINB8-JK	-3.005	-1.58737	-12.0957	4.58e-11	8.94e-10
NT5DC3	JINB8-JK	2.3385	1.22558	12.0749	4.74e-11	9.22e-10
CSAG3	JINB8-JK	21.4669	4.42404	12.0595	4.85e-11	9.43e-10
TNFSF10	JINB8-JK	2.51082	1.32816	12.0528	4.9e-11	9.49e-10
NEIL2	JINB8-JK	2.90192	1.53701	12.0299	5.08e-11	9.79e-10
CDC42BPB	JINB8-JK	5.8473	2.54777	11.994	5.37e-11	1.03e-09
PGAP6	JINB8-JK	2.04738	1.03378	11.9847	5.45e-11	1.04e-09
EBF2	JINB8-JK	-13.9635	-3.80359	-11.9754	5.53e-11	1.06e-09
HPSE	JINB8-JK	5.01988	2.32765	11.9679	5.6e-11	1.07e-09
DAPK1	JINB8-JK	5.16367	2.3684	11.963	5.64e-11	1.07e-09
AC116351.1	JINB8-JK	-3.35042	-1.74434	-11.951	5.75e-11	1.09e-09
NUP210	JINB8-JK	2.56775	1.36051	11.9463	5.79e-11	1.1e-09
RAB6B	JINB8-JK	2.88295	1.52755	11.9214	6.03e-11	1.14e-09
AC051619.7	JINB8-JK	-2.47584	-1.30792	-11.8914	6.32e-11	1.19e-09
TMEM80	JINB8-JK	-2.12731	-1.08903	-11.8895	6.34e-11	1.19e-09
PLPP1	JINB8-JK	-2.30658	-1.20576	-11.8781	6.45e-11	1.21e-09
APOL1	JINB8-JK	-9.30982	-3.21875	-11.8738	6.5e-11	1.22e-09
ZNF827	JINB8-JK	-3.2525	-1.70155	-11.8488	6.76e-11	1.26e-09
SIRPA	JINB8-JK	19.3421	4.27367	11.8325	6.93e-11	1.29e-09
CRPPA	JINB8-JK	4.65281	2.2181	11.8215	7.06e-11	1.31e-09
AC012368.1	JINB8-JK	-4.14397	-2.05101	-11.8082	7.21e-11	1.34e-09
EDARADD	JINB8-JK	-3.61963	-1.85584	-11.8054	7.24e-11	1.34e-09
LLGL2	JINB8-JK	4.12237	2.04347	11.7755	7.59e-11	1.4e-09
DLGAP1-AS1	JINB8-JK	-5.01324	-2.32574	-11.7748	7.6e-11	1.4e-09
WWC3	JINB8-JK	-2.77256	-1.47122	-11.7729	7.62e-11	1.4e-09
SYNM	JINB8-JK	-5.29935	-2.40581	-11.7724	7.63e-11	1.4e-09
SCN5A	JINB8-JK	6.19025	2.63	11.7646	7.73e-11	1.42e-09
ADGRE2	JINB8-JK	3.95839	1.98491	11.7469	7.95e-11	1.46e-09
LINC01934	JINB8-JK	-2.51178	-1.32871	-11.7346	8.1e-11	1.48e-09
GRAMD2A	JINB8-JK	4.51556	2.1749	11.7334	8.12e-11	1.48e-09
SPATS2L	JINB8-JK	-3.49035	-1.80337	-11.7313	8.15e-11	1.48e-09
ATP2B3	JINB8-JK	23.3495	4.54532	11.7076	8.46e-11	1.54e-09
TSPAN11	JINB8-JK	20.5599	4.36176	11.7043	8.51e-11	1.54e-09
ZNF626	JINB8-JK	13.8662	3.7935	11.6836	8.79e-11	1.59e-09
TNFSF8	JINB8-JK	-3.38854	-1.76066	-11.6783	8.87e-11	1.6e-09
ZNF717	JINB8-JK	25.4915	4.67194	11.6711	8.97e-11	1.61e-09
VRK2	JINB8-JK	4.56416	2.19035	11.6597	9.14e-11	1.64e-09
PDGFA	JINB8-JK	3.84213	1.9419	11.6445	9.36e-11	1.67e-09
RASL10A	JINB8-JK	3.3101	1.72687	11.6398	9.43e-11	1.68e-09
GLI3	JINB8-JK	-2.67401	-1.41901	-11.6378	9.46e-11	1.69e-09
MACROH2A2	JINB8-JK	3.56478	1.83381	11.6295	9.59e-11	1.7e-09
ARHGEF16	JINB8-JK	4.21221	2.07458	11.6278	9.62e-11	1.71e-09
TBC1D9	JINB8-JK	-17.6675	-4.14302	-11.6034	1e-10	1.77e-09
EBF1	JINB8-JK	-5.5391	-2.46965	-11.5769	1.04e-10	1.84e-09
FPR2	JINB8-JK	22.6427	4.50097	11.5657	1.06e-10	1.87e-09
IL6R	JINB8-JK	18.5019	4.2096	11.565	1.06e-10	1.87e-09
SIX6	JINB8-JK	-2.87159	-1.52185	-11.554	1.08e-10	1.9e-09
CCDC186	JINB8-JK	-2.17505	-1.12105	-11.533	1.12e-10	1.96e-09
CACNB4	JINB8-JK	-4.46586	-2.15894	-11.5142	1.15e-10	2.01e-09
SP140	JINB8-JK	-3.13799	-1.64984	-11.5139	1.16e-10	2.01e-09
AP3D1	JINB8-JK	2.0284	1.02034	11.4945	1.19e-10	2.07e-09
PTGES3L	JINB8-JK	2.91623	1.54411	11.4589	1.26e-10	2.18e-09
PCDH18	JINB8-JK	-4.76584	-2.25273	-11.4555	1.27e-10	2.19e-09
FYB1	JINB8-JK	-2.49042	-1.31639	-11.4554	1.27e-10	2.19e-09
CHI3L2	JINB8-JK	-2.38864	-1.25619	-11.4436	1.29e-10	2.23e-09
TMEM204	JINB8-JK	24.7562	4.62972	11.4306	1.32e-10	2.26e-09
VIM	JINB8-JK	-2.12905	-1.09021	-11.4163	1.35e-10	2.31e-09
CRACD	JINB8-JK	-2.37273	-1.24655	-11.3955	1.4e-10	2.39e-09
CEBPA	JINB8-JK	2.59529	1.37589	11.3747	1.45e-10	2.47e-09
LINC00494	JINB8-JK	3.65171	1.86857	11.3601	1.48e-10	2.52e-09
PCOLCE2	JINB8-JK	-5.17145	-2.37057	-11.3588	1.49e-10	2.53e-09
SH3RF1	JINB8-JK	-2.07191	-1.05096	-11.3545	1.5e-10	2.54e-09
IRF5	JINB8-JK	8.80483	3.1383	11.3525	1.5e-10	2.55e-09
TPBG	JINB8-JK	4.51091	2.17342	11.3474	1.51e-10	2.56e-09
AL445647.1	JINB8-JK	14.7463	3.88228	11.3436	1.52e-10	2.57e-09
DUSP16	JINB8-JK	-2.48394	-1.31263	-11.324	1.57e-10	2.65e-09
JCAD	JINB8-JK	4.54544	2.18442	11.3226	1.58e-10	2.65e-09
AL078621.1	JINB8-JK	-2.22497	-1.15379	-11.3196	1.59e-10	2.66e-09
GPRASP1	JINB8-JK	5.43442	2.44213	11.318	1.59e-10	2.67e-09
GNAZ	JINB8-JK	2.95983	1.56551	11.3155	1.6e-10	2.67e-09
MAGEA4	JINB8-JK	3.70527	1.88958	11.3154	1.6e-10	2.67e-09
TCL6	JINB8-JK	3.31591	1.72941	11.302	1.63e-10	2.73e-09
CNDP1	JINB8-JK	9.69812	3.27771	11.2981	1.64e-10	2.74e-09
PCAT18	JINB8-JK	-2.27085	-1.18323	-11.2882	1.67e-10	2.78e-09
ALOX5AP	JINB8-JK	2.25793	1.175	11.2782	1.7e-10	2.82e-09
LINC01257	JINB8-JK	11.169	3.48142	11.2691	1.72e-10	2.86e-09
PIWIL4	JINB8-JK	-2.87758	-1.52486	-11.2625	1.74e-10	2.89e-09
CDH4	JINB8-JK	2.51688	1.33164	11.2598	1.75e-10	2.9e-09
LILRB1	JINB8-JK	6.70126	2.74443	11.2495	1.78e-10	2.93e-09
NTNG2	JINB8-JK	2.33903	1.22591	11.2416	1.8e-10	2.96e-09
SAT2	JINB8-JK	2.59612	1.37636	11.2377	1.81e-10	2.98e-09
EPHA10	JINB8-JK	13.6499	3.77081	11.2311	1.83e-10	3e-09
GOLGA2P11	JINB8-JK	15.5536	3.95917	11.2204	1.87e-10	3.05e-09
FSTL1	JINB8-JK	-10.0158	-3.32421	-11.2051	1.91e-10	3.12e-09
AC124798.1	JINB8-JK	-2.21173	-1.14517	-11.1997	1.93e-10	3.14e-09
IFI44	JINB8-JK	-2.70202	-1.43404	-11.1818	1.99e-10	3.23e-09
TSPEAR	JINB8-JK	14.4607	3.85406	11.1601	2.06e-10	3.34e-09
GPR55	JINB8-JK	4.31959	2.11089	11.1544	2.08e-10	3.36e-09
FAM171B	JINB8-JK	-3.54406	-1.8254	-11.132	2.16e-10	3.48e-09
TMEM35A	JINB8-JK	-6.40758	-2.67978	-11.1317	2.16e-10	3.48e-09
ABCB4	JINB8-JK	2.93291	1.55233	11.1299	2.17e-10	3.48e-09
DUSP19	JINB8-JK	21.3898	4.41885	11.1139	2.23e-10	3.56e-09
LINC02860	JINB8-JK	7.18112	2.84421	11.1005	2.28e-10	3.63e-09
IL4	JINB8-JK	28.4969	4.83273	11.0954	2.3e-10	3.66e-09
CYTIP	JINB8-JK	-14.9988	-3.90678	-11.0924	2.31e-10	3.67e-09
CREB5	JINB8-JK	6.02412	2.59075	11.0918	2.31e-10	3.67e-09
ANO10	JINB8-JK	-2.06705	-1.04758	-11.0798	2.36e-10	3.74e-09
ERICH5	JINB8-JK	-2.57331	-1.36362	-11.0644	2.42e-10	3.83e-09
OXTR	JINB8-JK	-2.83102	-1.50132	-11.0615	2.43e-10	3.84e-09
MAGEB2	JINB8-JK	8.02941	3.00529	11.0593	2.44e-10	3.85e-09
AL365440.1	JINB8-JK	-2.02388	-1.01712	-11.0472	2.49e-10	3.92e-09
GLDN	JINB8-JK	-4.93261	-2.30235	-11.0461	2.49e-10	3.92e-09
BCL11A	JINB8-JK	-3.23634	-1.69436	-11.0415	2.51e-10	3.95e-09
FBXO44	JINB8-JK	2.34342	1.22862	11.0312	2.55e-10	4e-09
PRR34-AS1	JINB8-JK	-5.64707	-2.4975	-11.008	2.66e-10	4.13e-09
GRAMD1C	JINB8-JK	-2.2663	-1.18034	-10.9906	2.73e-10	4.24e-09
PTGFR	JINB8-JK	-12.0783	-3.59435	-10.9876	2.75e-10	4.26e-09
CEL	JINB8-JK	2.82973	1.50066	10.9832	2.77e-10	4.28e-09
GSC	JINB8-JK	-2.25193	-1.17116	-10.982	2.77e-10	4.28e-09
EPHB2	JINB8-JK	3.59486	1.84594	10.9762	2.8e-10	4.32e-09
SOCS2	JINB8-JK	2.43808	1.28575	10.9595	2.88e-10	4.43e-09
BAIAP2	JINB8-JK	3.41417	1.77153	10.9584	2.89e-10	4.43e-09
LINC02301	JINB8-JK	-3.97188	-1.98982	-10.9534	2.91e-10	4.45e-09
CSAG4	JINB8-JK	16.1364	4.01225	10.9434	2.96e-10	4.52e-09
TRPM4	JINB8-JK	5.00038	2.32204	10.9369	2.99e-10	4.56e-09
RIPK4	JINB8-JK	-2.02812	-1.02014	-10.929	3.03e-10	4.61e-09
RELN	JINB8-JK	-9.1915	-3.2003	-10.9255	3.05e-10	4.63e-09
TTLL9	JINB8-JK	-11.5022	-3.52384	-10.9244	3.06e-10	4.64e-09
CADM4	JINB8-JK	2.3094	1.20752	10.9126	3.12e-10	4.71e-09
AC005336.3	JINB8-JK	-3.13319	-1.64763	-10.905	3.16e-10	4.77e-09
LGALS12	JINB8-JK	6.14492	2.6194	10.9004	3.18e-10	4.79e-09
LINC02207	JINB8-JK	7.04753	2.81712	10.8813	3.29e-10	4.94e-09
ZNF350	JINB8-JK	2.27372	1.18506	10.8749	3.32e-10	4.98e-09
PRF1	JINB8-JK	3.35358	1.7457	10.8749	3.32e-10	4.98e-09
GOLGA8DP	JINB8-JK	27.3349	4.77267	10.8717	3.34e-10	5e-09
FAM87A	JINB8-JK	27.3089	4.7713	10.865	3.38e-10	5.04e-09
MAP3K15	JINB8-JK	2.72802	1.44786	10.8647	3.38e-10	5.04e-09
CACHD1	JINB8-JK	-3.30576	-1.72498	-10.8577	3.42e-10	5.09e-09
MC1R	JINB8-JK	2.32859	1.21946	10.8577	3.42e-10	5.09e-09
TMPRSS15	JINB8-JK	31.9418	4.99737	10.8512	3.46e-10	5.14e-09
AP000866.1	JINB8-JK	-2.24973	-1.16976	-10.8439	3.5e-10	5.2e-09
SIRPB1	JINB8-JK	4.00591	2.00213	10.843	3.5e-10	5.2e-09
GOLGA8R	JINB8-JK	9.23564	3.20721	10.8346	3.55e-10	5.27e-09
FRG1-DT	JINB8-JK	2.19971	1.13731	10.8293	3.59e-10	5.31e-09
WAKMAR2	JINB8-JK	-2.48911	-1.31563	-10.8223	3.63e-10	5.37e-09
ZNF93	JINB8-JK	3.02736	1.59806	10.8046	3.74e-10	5.5e-09
THEMIS	JINB8-JK	-2.23299	-1.15898	-10.7997	3.77e-10	5.54e-09
ZSCAN4	JINB8-JK	5.58565	2.48172	10.7883	3.84e-10	5.65e-09
LINC02762	JINB8-JK	2.27692	1.18708	10.7878	3.85e-10	5.65e-09
RGMA	JINB8-JK	6.87937	2.78228	10.7872	3.85e-10	5.65e-09
NEIL1	JINB8-JK	2.84188	1.50685	10.7776	3.92e-10	5.73e-09
UXT-AS1	JINB8-JK	-2.2024	-1.13907	-10.7412	4.16e-10	6.08e-09
TESMIN	JINB8-JK	5.72293	2.51675	10.7408	4.17e-10	6.08e-09
ACVR1C	JINB8-JK	-7.39538	-2.88663	-10.7368	4.2e-10	6.11e-09
VCAN	JINB8-JK	-15.6115	-3.96453	-10.7174	4.34e-10	6.29e-09
ABCA3	JINB8-JK	4.03816	2.0137	10.7153	4.35e-10	6.31e-09
SEMA3F	JINB8-JK	2.75573	1.46243	10.7137	4.37e-10	6.32e-09
AP002387.1	JINB8-JK	-2.34145	-1.2274	-10.7128	4.37e-10	6.32e-09
PDE4D	JINB8-JK	-3.53367	-1.82117	-10.7103	4.39e-10	6.35e-09
GPR15	JINB8-JK	-15.7048	-3.97313	-10.7031	4.44e-10	6.41e-09
MAST4	JINB8-JK	2.95122	1.56131	10.7016	4.46e-10	6.42e-09
AL713998.1	JINB8-JK	14.1966	3.82747	10.6934	4.52e-10	6.51e-09
PDE4B	JINB8-JK	-17.5912	-4.13678	-10.6915	4.53e-10	6.52e-09
SESN3	JINB8-JK	-2.05309	-1.03779	-10.6909	4.54e-10	6.52e-09
TMEM132D	JINB8-JK	28.5183	4.83382	10.6865	4.57e-10	6.56e-09
FAM81A	JINB8-JK	4.23316	2.08173	10.6843	4.59e-10	6.58e-09
RETN	JINB8-JK	4.11886	2.04225	10.6689	4.71e-10	6.74e-09
C15orf54	JINB8-JK	-21.4695	-4.42422	-10.6462	4.9e-10	6.98e-09
CHFR	JINB8-JK	2.3272	1.2186	10.6456	4.9e-10	6.98e-09
TENM1	JINB8-JK	4.91441	2.29702	10.6279	5.05e-10	7.17e-09
TRPM2	JINB8-JK	4.26037	2.09098	10.6187	5.13e-10	7.27e-09
KLF5	JINB8-JK	-2.51557	-1.33089	-10.6184	5.14e-10	7.27e-09
FOXB1	JINB8-JK	4.55742	2.18822	10.6165	5.15e-10	7.29e-09
AC010623.1	JINB8-JK	-6.09293	-2.60714	-10.6108	5.2e-10	7.35e-09
DGUOK-AS1	JINB8-JK	-2.32106	-1.21479	-10.6089	5.22e-10	7.37e-09
DOCK6	JINB8-JK	9.14788	3.19344	10.6078	5.23e-10	7.38e-09
PROB1	JINB8-JK	-2.17081	-1.11823	-10.6065	5.24e-10	7.39e-09
NEGR1	JINB8-JK	-11.6589	-3.54336	-10.5832	5.46e-10	7.66e-09
RASSF8-AS1	JINB8-JK	-6.88355	-2.78315	-10.569	5.59e-10	7.83e-09
MYOM2	JINB8-JK	2.10538	1.07408	10.5547	5.73e-10	8.02e-09
DYNC1I1	JINB8-JK	-3.82994	-1.93732	-10.5387	5.89e-10	8.21e-09
PLAAT5	JINB8-JK	3.21422	1.68447	10.5384	5.9e-10	8.21e-09
ARMCX4	JINB8-JK	-3.65724	-1.87075	-10.5297	5.98e-10	8.3e-09
TRAT1	JINB8-JK	2.54088	1.34533	10.5264	6.02e-10	8.34e-09
DPP10	JINB8-JK	3.88292	1.95714	10.5222	6.06e-10	8.4e-09
AC090578.2	JINB8-JK	-13.4979	-3.75466	-10.5212	6.07e-10	8.41e-09
DZIP1	JINB8-JK	-5.067	-2.34113	-10.5205	6.08e-10	8.41e-09
IL2RB	JINB8-JK	5.54005	2.4699	10.5113	6.18e-10	8.52e-09
AC007336.1	JINB8-JK	5.68409	2.50693	10.4997	6.3e-10	8.68e-09
AC108002.2	JINB8-JK	18.671	4.22273	10.4963	6.34e-10	8.72e-09
ZNF461	JINB8-JK	-3.2392	-1.69564	-10.4923	6.38e-10	8.77e-09
PALM	JINB8-JK	3.73642	1.90166	10.488	6.43e-10	8.83e-09
RAD1P1	JINB8-JK	6.28026	2.65082	10.4769	6.56e-10	8.99e-09
METTL7A	JINB8-JK	-3.62476	-1.85789	-10.4757	6.57e-10	9e-09
LINC01882	JINB8-JK	-2.22398	-1.15314	-10.4677	6.66e-10	9.1e-09
MOB3A	JINB8-JK	2.00538	1.00388	10.4668	6.67e-10	9.11e-09
RAPGEF4	JINB8-JK	-4.33531	-2.11614	-10.4661	6.68e-10	9.11e-09
HDAC9	JINB8-JK	2.48763	1.31477	10.4502	6.87e-10	9.33e-09
COBL	JINB8-JK	-4.40437	-2.13893	-10.4444	6.94e-10	9.41e-09
LINC02820	JINB8-JK	16.959	4.08398	10.4406	6.98e-10	9.46e-09
TMEM132E	JINB8-JK	8.5737	3.09992	10.3809	7.74e-10	1.04e-08
STING1	JINB8-JK	2.14132	1.0985	10.3777	7.79e-10	1.05e-08
RIMS4	JINB8-JK	2.85701	1.5145	10.3693	7.9e-10	1.06e-08
THSD7A	JINB8-JK	4.5671	2.19128	10.3609	8.02e-10	1.07e-08
FBXL17	JINB8-JK	-2.04216	-1.03009	-10.36	8.03e-10	1.07e-08
RGS12	JINB8-JK	2.01105	1.00795	10.3475	8.21e-10	1.09e-08
WDFY4	JINB8-JK	3.64356	1.86535	10.3448	8.25e-10	1.1e-08
VIM-AS1	JINB8-JK	-2.64537	-1.40347	-10.3312	8.45e-10	1.12e-08
MAGEA2B	JINB8-JK	35.3413	5.14328	10.3024	8.88e-10	1.17e-08
AL135925.1	JINB8-JK	-2.18363	-1.12673	-10.2918	9.05e-10	1.19e-08
STS	JINB8-JK	-2.39402	-1.25944	-10.2847	9.16e-10	1.2e-08
SYT5	JINB8-JK	2.88326	1.5277	10.2826	9.2e-10	1.21e-08
TRIM9	JINB8-JK	-2.17351	-1.12003	-10.2761	9.3e-10	1.22e-08
PLEKHH2	JINB8-JK	-2.24978	-1.16979	-10.2586	9.59e-10	1.25e-08
HOXD13	JINB8-JK	3.0269	1.59784	10.2537	9.68e-10	1.26e-08
ZYX	JINB8-JK	4.01426	2.00513	10.246	9.81e-10	1.28e-08
AC025279.1	JINB8-JK	-6.13324	-2.61665	-10.2346	1e-09	1.3e-08
AL034374.1	JINB8-JK	-4.34627	-2.11978	-10.2323	1e-09	1.3e-08
PTPRG	JINB8-JK	17.6972	4.14545	10.2274	1.01e-09	1.31e-08
FPR1	JINB8-JK	4.75921	2.25072	10.2256	1.02e-09	1.32e-08
LINC00877	JINB8-JK	5.813	2.53928	10.2106	1.04e-09	1.35e-08
GCNT4	JINB8-JK	2.04133	1.02951	10.2054	1.05e-09	1.36e-08
SAMD11	JINB8-JK	19.6681	4.29779	10.1982	1.07e-09	1.38e-08
FNBP1P1	JINB8-JK	-2.00666	-1.0048	-10.1813	1.1e-09	1.42e-08
AL133338.1	JINB8-JK	-2.34512	-1.22966	-10.1792	1.1e-09	1.42e-08
AC022034.1	JINB8-JK	-10.3998	-3.37848	-10.1753	1.11e-09	1.43e-08
XKRX	JINB8-JK	-9.33602	-3.22281	-10.1699	1.12e-09	1.44e-08
GNA11	JINB8-JK	3.28529	1.71602	10.1581	1.14e-09	1.47e-08
ANXA1	JINB8-JK	-2.41356	-1.27116	-10.1534	1.15e-09	1.48e-08
CD9	JINB8-JK	4.2875	2.10014	10.1531	1.16e-09	1.48e-08
BHLHB9P1	JINB8-JK	-5.7993	-2.53588	-10.1498	1.16e-09	1.49e-08
NUGGC	JINB8-JK	-5.70047	-2.51108	-10.1465	1.17e-09	1.49e-08
ID2-AS1	JINB8-JK	4.75289	2.24881	10.1458	1.17e-09	1.49e-08
C11orf21	JINB8-JK	5.76343	2.52693	10.1298	1.2e-09	1.53e-08
ZP3	JINB8-JK	2.9594	1.5653	10.1114	1.24e-09	1.58e-08
TST	JINB8-JK	3.40174	1.76627	10.1106	1.25e-09	1.58e-08
AL645933.2	JINB8-JK	-2.81913	-1.49525	-10.1096	1.25e-09	1.58e-08
BRSK2	JINB8-JK	3.87941	1.95584	10.1024	1.26e-09	1.6e-08
AL035446.1	JINB8-JK	16.0169	4.00152	10.0911	1.29e-09	1.63e-08
IGF2BP1	JINB8-JK	2.19356	1.13328	10.0856	1.3e-09	1.64e-08
LRRC43	JINB8-JK	14.4981	3.85779	10.0709	1.34e-09	1.68e-08
VIPR2	JINB8-JK	2.22201	1.15187	10.0441	1.4e-09	1.76e-08
PAX8-AS1	JINB8-JK	3.67144	1.87635	10.0252	1.45e-09	1.81e-08
CBR3	JINB8-JK	4.17627	2.06222	10.017	1.47e-09	1.84e-08
CARMN	JINB8-JK	5.54255	2.47055	10.0151	1.48e-09	1.84e-08
MISP	JINB8-JK	15.5741	3.96108	10.0098	1.49e-09	1.86e-08
AC027682.7	JINB8-JK	-2.42236	-1.27641	-9.99627	1.53e-09	1.89e-08
IGHM	JINB8-JK	-2.98213	-1.57634	-9.99508	1.53e-09	1.9e-08
NFATC1	JINB8-JK	2.39172	1.25805	9.97805	1.58e-09	1.95e-08
CEACAM21	JINB8-JK	2.43885	1.2862	9.97164	1.6e-09	1.97e-08
RNF125	JINB8-JK	2.03846	1.02748	9.96392	1.62e-09	1.99e-08
LTBP4	JINB8-JK	2.37503	1.24794	9.96141	1.62e-09	2e-08
CFAP70	JINB8-JK	-2.09861	-1.06944	-9.95511	1.64e-09	2.02e-08
NHS	JINB8-JK	-2.33113	-1.22103	-9.94649	1.67e-09	2.05e-08
AC092691.2	JINB8-JK	-7.36098	-2.8799	-9.94455	1.67e-09	2.06e-08
TXK	JINB8-JK	3.12097	1.64199	9.93541	1.7e-09	2.08e-08
NPTXR	JINB8-JK	6.84777	2.77564	9.89126	1.84e-09	2.24e-08
LIMA1	JINB8-JK	2.52916	1.33866	9.86309	1.94e-09	2.35e-08
MAGEB6	JINB8-JK	20.3448	4.34659	9.85743	1.96e-09	2.37e-08
SLC4A11	JINB8-JK	2.49771	1.32061	9.84642	2e-09	2.41e-08
SH3TC2	JINB8-JK	3.73558	1.90133	9.84611	2e-09	2.41e-08
FBXO40	JINB8-JK	2.70767	1.43705	9.8205	2.09e-09	2.51e-08
SSUH2	JINB8-JK	-9.80832	-3.29401	-9.81768	2.1e-09	2.52e-08
LRRC18	JINB8-JK	11.624	3.53904	9.8132	2.12e-09	2.54e-08
KLHL29	JINB8-JK	3.27037	1.70945	9.81172	2.13e-09	2.54e-08
RHOU	JINB8-JK	2.24521	1.16685	9.81036	2.13e-09	2.55e-08
ZNF114	JINB8-JK	4.58913	2.19822	9.80382	2.16e-09	2.58e-08
NETO1	JINB8-JK	-4.30622	-2.10642	-9.79239	2.2e-09	2.63e-08
THSD1	JINB8-JK	-2.80406	-1.48752	-9.78766	2.22e-09	2.65e-08
AL133467.4	JINB8-JK	12.89	3.68818	9.77172	2.29e-09	2.72e-08
NUTM2B	JINB8-JK	-2.52462	-1.33607	-9.76178	2.33e-09	2.76e-08
NRIP3	JINB8-JK	-2.2322	-1.15846	-9.7609	2.33e-09	2.76e-08
HLA-DOA	JINB8-JK	6.41174	2.68072	9.74867	2.38e-09	2.82e-08
NEK6	JINB8-JK	6.9099	2.78866	9.74092	2.42e-09	2.85e-08
ZNF516	JINB8-JK	2.14075	1.09812	9.73693	2.44e-09	2.87e-08
CASP4LP	JINB8-JK	-14.8438	-3.89179	-9.7352	2.44e-09	2.88e-08
AC069277.1	JINB8-JK	11.7794	3.55819	9.71999	2.51e-09	2.95e-08
AC122713.2	JINB8-JK	3.93602	1.97674	9.70033	2.6e-09	3.05e-08
CYP4X1	JINB8-JK	-5.54732	-2.47179	-9.69598	2.62e-09	3.07e-08
SLAMF1	JINB8-JK	4.43471	2.14884	9.6929	2.64e-09	3.08e-08
FUT1	JINB8-JK	2.13032	1.09107	9.69016	2.65e-09	3.09e-08
GTF2IRD2	JINB8-JK	-2.14163	-1.09871	-9.68718	2.67e-09	3.11e-08
DBNDD1	JINB8-JK	8.02928	3.00527	9.68245	2.69e-09	3.13e-08
SYT3	JINB8-JK	5.23803	2.38903	9.67566	2.72e-09	3.16e-08
C9	JINB8-JK	-2.58317	-1.36914	-9.66957	2.75e-09	3.2e-08
AC124864.2	JINB8-JK	5.41173	2.43609	9.663	2.79e-09	3.23e-08
KIFC3	JINB8-JK	13.5374	3.75888	9.65791	2.81e-09	3.25e-08
NSMF	JINB8-JK	4.20179	2.07101	9.65015	2.85e-09	3.3e-08
TMEM145	JINB8-JK	4.34791	2.12032	9.64718	2.87e-09	3.31e-08
CSTA	JINB8-JK	5.21754	2.38337	9.63789	2.92e-09	3.36e-08
FAM95C	JINB8-JK	2.94297	1.55728	9.63545	2.93e-09	3.37e-08
BEST1	JINB8-JK	3.83512	1.93927	9.63297	2.94e-09	3.38e-08
AC026362.2	JINB8-JK	-3.68317	-1.88095	-9.63106	2.96e-09	3.39e-08
AC016074.2	JINB8-JK	-2.25106	-1.1706	-9.62382	2.99e-09	3.43e-08
AC092384.1	JINB8-JK	6.83865	2.77371	9.62047	3.01e-09	3.45e-08
AL109659.2	JINB8-JK	7.78705	2.96108	9.61455	3.05e-09	3.48e-08
AL138899.2	JINB8-JK	2.24498	1.1667	9.61205	3.06e-09	3.49e-08
GZMM	JINB8-JK	4.77088	2.25425	9.60098	3.12e-09	3.55e-08
SEC16B	JINB8-JK	6.06374	2.60021	9.59901	3.13e-09	3.56e-08
CNTNAP1	JINB8-JK	2.98315	1.57684	9.59875	3.14e-09	3.56e-08
ID2	JINB8-JK	2.08987	1.06341	9.58266	3.23e-09	3.65e-08
JUND	JINB8-JK	-2.4135	-1.27113	-9.57322	3.29e-09	3.72e-08
LDLRAD2	JINB8-JK	16.8554	4.07514	9.57254	3.29e-09	3.72e-08
TNN	JINB8-JK	-4.63313	-2.21199	-9.57068	3.3e-09	3.73e-08
HOXD8	JINB8-JK	2.55103	1.35108	9.56989	3.31e-09	3.73e-08
FSCN1	JINB8-JK	2.92978	1.55079	9.56299	3.35e-09	3.77e-08
LDLR	JINB8-JK	-2.27732	-1.18734	-9.5535	3.41e-09	3.83e-08
LACTB2	JINB8-JK	2.07134	1.05056	9.55312	3.41e-09	3.83e-08
ZNF629	JINB8-JK	2.06498	1.04612	9.52376	3.6e-09	4.02e-08
FBXO6	JINB8-JK	3.08236	1.62404	9.51991	3.63e-09	4.05e-08
SLC32A1	JINB8-JK	8.61138	3.10624	9.50926	3.7e-09	4.12e-08
NPR3	JINB8-JK	4.53715	2.18179	9.50753	3.71e-09	4.13e-08
WSCD1	JINB8-JK	-12.5431	-3.64882	-9.50463	3.73e-09	4.15e-08
KIR2DL3	JINB8-JK	2.68035	1.42242	9.49504	3.8e-09	4.22e-08
PLCH2	JINB8-JK	5.05408	2.33745	9.47877	3.91e-09	4.34e-08
DBNDD2	JINB8-JK	2.00806	1.0058	9.46177	4.04e-09	4.45e-08
SDK1	JINB8-JK	6.63702	2.73054	9.45856	4.06e-09	4.48e-08
KRT17P6	JINB8-JK	-6.45851	-2.6912	-9.43572	4.24e-09	4.66e-08
LINC01322	JINB8-JK	9.61775	3.2657	9.43133	4.27e-09	4.69e-08
PRDM13	JINB8-JK	-2.20608	-1.14149	-9.42939	4.29e-09	4.7e-08
LINC02822	JINB8-JK	18.0961	4.17761	9.42359	4.33e-09	4.75e-08
TEAD1	JINB8-JK	-2.22406	-1.15319	-9.41488	4.4e-09	4.83e-08
LIPC	JINB8-JK	-4.61677	-2.20688	-9.39744	4.55e-09	4.98e-08
ACOT11	JINB8-JK	4.96288	2.31118	9.39146	4.6e-09	5.03e-08
ABCB10	JINB8-JK	-2.45706	-1.29694	-9.37049	4.78e-09	5.21e-08
KLHL35	JINB8-JK	-6.3519	-2.66719	-9.35834	4.89e-09	5.32e-08
FHL2	JINB8-JK	3.13176	1.64697	9.34686	5e-09	5.42e-08
PCYT1B	JINB8-JK	-6.94256	-2.79547	-9.3466	5e-09	5.42e-08
PROSER2	JINB8-JK	2.99314	1.58166	9.34654	5e-09	5.42e-08
CST7	JINB8-JK	2.71127	1.43897	9.34591	5.01e-09	5.43e-08
AC007126.1	JINB8-JK	-9.82403	-3.29632	-9.33707	5.09e-09	5.51e-08
ST3GAL6	JINB8-JK	-2.10084	-1.07097	-9.3328	5.13e-09	5.54e-08
LINC00944	JINB8-JK	4.27636	2.09638	9.31521	5.3e-09	5.7e-08
LUARIS	JINB8-JK	-6.07776	-2.60354	-9.30014	5.45e-09	5.85e-08
PCSK5	JINB8-JK	-2.16232	-1.11258	-9.29288	5.53e-09	5.92e-08
CXXC5	JINB8-JK	3.90438	1.96509	9.28373	5.62e-09	6.01e-08
ZNF222	JINB8-JK	-2.51149	-1.32854	-9.28086	5.65e-09	6.04e-08
AC003005.1	JINB8-JK	2.67208	1.41796	9.2788	5.68e-09	6.05e-08
TFPI	JINB8-JK	3.24565	1.69851	9.2625	5.85e-09	6.21e-08
CSPG4P10	JINB8-JK	-3.1157	-1.63956	-9.2473	6.02e-09	6.37e-08
AL133493.2	JINB8-JK	12.8811	3.68718	9.24579	6.04e-09	6.38e-08
PTENP1	JINB8-JK	-2.21224	-1.14551	-9.22534	6.27e-09	6.61e-08
KIAA1217	JINB8-JK	-2.85745	-1.51473	-9.22494	6.28e-09	6.61e-08
ITPKA	JINB8-JK	-3.20236	-1.67913	-9.22307	6.3e-09	6.63e-08
ANKLE1	JINB8-JK	2.15318	1.10647	9.22294	6.3e-09	6.63e-08
FAM228B	JINB8-JK	-2.36031	-1.23898	-9.2213	6.32e-09	6.65e-08
PLIN2	JINB8-JK	-6.02893	-2.5919	-9.21895	6.35e-09	6.67e-08
VNN2	JINB8-JK	-4.01561	-2.00562	-9.21482	6.4e-09	6.72e-08
VWA5B2	JINB8-JK	2.72712	1.44738	9.20793	6.48e-09	6.79e-08
SLC26A4	JINB8-JK	-3.04759	-1.60767	-9.20525	6.52e-09	6.82e-08
CYP2B7P	JINB8-JK	10.1372	3.34158	9.19853	6.6e-09	6.9e-08
PCDHB2	JINB8-JK	-9.30965	-3.21873	-9.19326	6.67e-09	6.96e-08
FAM149A	JINB8-JK	-7.54499	-2.91552	-9.19236	6.68e-09	6.97e-08
RGS16	JINB8-JK	3.96409	1.98699	9.19202	6.68e-09	6.97e-08
CDK6-AS1	JINB8-JK	-2.08937	-1.06307	-9.18886	6.72e-09	7e-08
Z82206.1	JINB8-JK	3.3087	1.72626	9.1888	6.72e-09	7e-08
HAGLR	JINB8-JK	3.08655	1.626	9.18295	6.8e-09	7.06e-08
ADCY9	JINB8-JK	2.65164	1.40689	9.17802	6.86e-09	7.11e-08
TLE6	JINB8-JK	2.70383	1.43501	9.17558	6.89e-09	7.13e-08
HIC1	JINB8-JK	2.87108	1.52159	9.16846	6.98e-09	7.21e-08
RPL32P29	JINB8-JK	-2.45419	-1.29524	-9.16626	7.01e-09	7.24e-08
AGPAT2	JINB8-JK	2.34843	1.2317	9.16427	7.04e-09	7.26e-08
RUNX3	JINB8-JK	2.25081	1.17044	9.16232	7.07e-09	7.27e-08
AC136475.3	JINB8-JK	-3.20503	-1.68034	-9.15234	7.2e-09	7.4e-08
ZC2HC1A	JINB8-JK	-2.15545	-1.10799	-9.15189	7.21e-09	7.4e-08
TMEM132B	JINB8-JK	5.44855	2.44587	9.14833	7.26e-09	7.44e-08
TFAP2E	JINB8-JK	2.35235	1.2341	9.14722	7.27e-09	7.46e-08
ZNF608	JINB8-JK	-4.51077	-2.17337	-9.14684	7.28e-09	7.46e-08
RND2	JINB8-JK	2.26399	1.17887	9.13606	7.43e-09	7.6e-08
KLF4	JINB8-JK	3.21385	1.6843	9.13546	7.43e-09	7.6e-08
AL513166.1	JINB8-JK	-8.78878	-3.13566	-9.12737	7.55e-09	7.71e-08
FFAR3	JINB8-JK	21.1839	4.40489	9.12717	7.55e-09	7.71e-08
KANK4	JINB8-JK	-3.48899	-1.80281	-9.12648	7.56e-09	7.72e-08
GBGT1	JINB8-JK	6.39413	2.67675	9.11297	7.76e-09	7.91e-08
KCTD15	JINB8-JK	3.31766	1.73017	9.10959	7.81e-09	7.94e-08
ZNF674-AS1	JINB8-JK	-2.05301	-1.03774	-9.09043	8.1e-09	8.21e-08
AFF3	JINB8-JK	-2.43615	-1.2846	-9.08902	8.12e-09	8.22e-08
STX11	JINB8-JK	-2.48225	-1.31165	-9.07854	8.28e-09	8.38e-08
RCC1L	JINB8-JK	2.70912	1.43783	9.07176	8.39e-09	8.47e-08
KAZN	JINB8-JK	2.54648	1.3485	9.06517	8.49e-09	8.56e-08
PRUNE2	JINB8-JK	-2.05054	-1.03601	-9.06292	8.53e-09	8.58e-08
HCN2	JINB8-JK	3.68759	1.88268	9.06225	8.54e-09	8.58e-08
ORAI1	JINB8-JK	2.22663	1.15486	9.05278	8.7e-09	8.73e-08
RHOB	JINB8-JK	3.95544	1.98384	9.02586	9.16e-09	9.15e-08
AL359715.1	JINB8-JK	-2.13316	-1.09299	-9.02069	9.25e-09	9.23e-08
AC008074.2	JINB8-JK	-3.48421	-1.80083	-9.01147	9.41e-09	9.38e-08
MYO5B	JINB8-JK	2.91904	1.5455	9.00597	9.51e-09	9.44e-08
LINC00665	JINB8-JK	-2.89405	-1.53309	-8.99213	9.76e-09	9.67e-08
FRMD5	JINB8-JK	-2.58993	-1.37291	-8.98058	9.98e-09	9.86e-08
AC027644.3	JINB8-JK	-2.01784	-1.01281	-8.97994	9.99e-09	9.87e-08
CTSF	JINB8-JK	-2.44102	-1.28748	-8.97293	1.01e-08	9.97e-08
HYMAI	JINB8-JK	-6.74345	-2.75349	-8.96994	1.02e-08	1e-07
PGBD5	JINB8-JK	2.92872	1.55027	8.96784	1.02e-08	1e-07
NFIB	JINB8-JK	3.8929	1.96085	8.92947	1.1e-08	1.07e-07
AC104083.1	JINB8-JK	-12.8668	-3.68558	-8.92504	1.11e-08	1.08e-07
RABEP2	JINB8-JK	-2.36981	-1.24477	-8.91912	1.12e-08	1.09e-07
ESRP1	JINB8-JK	-2.69085	-1.42806	-8.91256	1.14e-08	1.1e-07
B3GAT1-DT	JINB8-JK	4.30228	2.1051	8.90989	1.14e-08	1.1e-07
LINC02481	JINB8-JK	3.78801	1.92144	8.90693	1.15e-08	1.11e-07
DDHD1	JINB8-JK	-2.0847	-1.05984	-8.90106	1.16e-08	1.12e-07
ERVH48-1	JINB8-JK	2.96064	1.56591	8.88704	1.19e-08	1.15e-07
H2BC8	JINB8-JK	-2.15707	-1.10907	-8.88425	1.2e-08	1.15e-07
SLC9A3R2	JINB8-JK	3.58513	1.84203	8.88186	1.21e-08	1.16e-07
PLCD3	JINB8-JK	-2.16854	-1.11672	-8.87225	1.23e-08	1.18e-07
PPP1R14D	JINB8-JK	5.57463	2.47888	8.87193	1.23e-08	1.18e-07
GABRD	JINB8-JK	-5.01844	-2.32724	-8.86494	1.25e-08	1.19e-07
RAB44	JINB8-JK	2.0511	1.0364	8.85954	1.26e-08	1.2e-07
AHRR	JINB8-JK	3.34657	1.74268	8.85721	1.26e-08	1.21e-07
AL356489.2	JINB8-JK	-9.38273	-3.23001	-8.85519	1.27e-08	1.21e-07
MICB-DT	JINB8-JK	-3.7422	-1.90389	-8.84491	1.3e-08	1.23e-07
FAM66B	JINB8-JK	-2.20162	-1.13856	-8.8436	1.3e-08	1.24e-07
ADAM11	JINB8-JK	2.17087	1.11827	8.83924	1.31e-08	1.24e-07
TLR3	JINB8-JK	-2.48017	-1.31044	-8.82723	1.34e-08	1.27e-07
RASD1	JINB8-JK	3.24466	1.69807	8.82562	1.34e-08	1.27e-07
SORBS1	JINB8-JK	2.43881	1.28618	8.81801	1.36e-08	1.29e-07
HLF	JINB8-JK	-3.05755	-1.61238	-8.81273	1.38e-08	1.3e-07
AC116351.2	JINB8-JK	-5.95886	-2.57504	-8.80594	1.4e-08	1.32e-07
LINC02285	JINB8-JK	10.1426	3.34236	8.79928	1.41e-08	1.33e-07
BX004987.1	JINB8-JK	4.58682	2.19749	8.78848	1.44e-08	1.36e-07
ADD3	JINB8-JK	2.01079	1.00776	8.77426	1.48e-08	1.39e-07
APOO	JINB8-JK	-2.0086	-1.00619	-8.77281	1.49e-08	1.4e-07
TRAF3IP2	JINB8-JK	2.53729	1.34329	8.77061	1.5e-08	1.4e-07
AC232271.1	JINB8-JK	-2.29095	-1.19595	-8.7695	1.5e-08	1.4e-07
SCUBE1	JINB8-JK	8.60156	3.1046	8.76079	1.52e-08	1.43e-07
FAM120C	JINB8-JK	-2.37551	-1.24823	-8.75309	1.55e-08	1.45e-07
TPPP	JINB8-JK	3.16803	1.66359	8.75116	1.55e-08	1.45e-07
PSMB8-AS1	JINB8-JK	-2.1649	-1.1143	-8.74382	1.58e-08	1.47e-07
AC018926.2	JINB8-JK	-4.23989	-2.08403	-8.70162	1.71e-08	1.58e-07
STEAP1	JINB8-JK	2.39132	1.2578	8.67459	1.8e-08	1.66e-07
AZIN2	JINB8-JK	2.08453	1.05972	8.67238	1.81e-08	1.67e-07
MICAL2	JINB8-JK	2.01	1.00719	8.65426	1.88e-08	1.72e-07
KCNJ4	JINB8-JK	7.81013	2.96535	8.64008	1.93e-08	1.76e-07
TMC3-AS1	JINB8-JK	-2.1037	-1.07293	-8.63724	1.94e-08	1.77e-07
ADAMTSL2	JINB8-JK	5.08129	2.3452	8.63532	1.95e-08	1.78e-07
FOXD1	JINB8-JK	2.54455	1.34741	8.634	1.95e-08	1.78e-07
LCA5	JINB8-JK	8.5133	3.08972	8.63209	1.96e-08	1.79e-07
USP6	JINB8-JK	12.0027	3.58529	8.62841	1.97e-08	1.8e-07
ZNF841	JINB8-JK	7.73194	2.95083	8.61172	2.04e-08	1.85e-07
DTX1	JINB8-JK	2.38734	1.2554	8.60607	2.06e-08	1.87e-07
NRARP	JINB8-JK	2.86131	1.51667	8.59978	2.09e-08	1.89e-07
ZNF137P	JINB8-JK	-3.90035	-1.9636	-8.58773	2.14e-08	1.93e-07
MALINC1	JINB8-JK	-2.2163	-1.14816	-8.5758	2.19e-08	1.97e-07
ATL1	JINB8-JK	-3.11031	-1.63706	-8.56359	2.24e-08	2.02e-07
CEP112	JINB8-JK	2.3424	1.22799	8.55465	2.28e-08	2.05e-07
TNFRSF13C	JINB8-JK	2.37034	1.24509	8.55111	2.3e-08	2.06e-07
FGFBP3	JINB8-JK	-2.4608	-1.29913	-8.54385	2.33e-08	2.09e-07
SPOCK1	JINB8-JK	4.93147	2.30202	8.54344	2.33e-08	2.09e-07
MTURN	JINB8-JK	-2.15026	-1.10451	-8.54175	2.34e-08	2.09e-07
TTLL7	JINB8-JK	-3.32989	-1.73547	-8.54137	2.34e-08	2.09e-07
HS3ST3B1	JINB8-JK	-2.14738	-1.10258	-8.53696	2.36e-08	2.11e-07
PIK3AP1	JINB8-JK	3.52126	1.81609	8.53496	2.37e-08	2.11e-07
TSC22D3	JINB8-JK	2.03882	1.02773	8.53451	2.37e-08	2.11e-07
CBS	JINB8-JK	2.67708	1.42066	8.53306	2.38e-08	2.12e-07
PHYHIP	JINB8-JK	2.75505	1.46208	8.52815	2.4e-08	2.13e-07
ZDHHC11B	JINB8-JK	3.09031	1.62775	8.51946	2.44e-08	2.17e-07
AL645608.7	JINB8-JK	2.01228	1.00883	8.51815	2.45e-08	2.17e-07
LRRC63	JINB8-JK	-2.22979	-1.15691	-8.51513	2.46e-08	2.18e-07
CEP83-DT	JINB8-JK	-2.26653	-1.18049	-8.50974	2.49e-08	2.2e-07
BTG3-AS1	JINB8-JK	-3.45722	-1.78961	-8.50835	2.5e-08	2.21e-07
PIGZ	JINB8-JK	-2.30385	-1.20404	-8.50468	2.52e-08	2.22e-07
CACNA1C-AS1	JINB8-JK	3.84779	1.94403	8.5035	2.52e-08	2.22e-07
AC091074.2	JINB8-JK	3.82002	1.93358	8.50173	2.53e-08	2.23e-07
FUT7	JINB8-JK	11.6399	3.54101	8.5009	2.54e-08	2.23e-07
PIK3R6	JINB8-JK	-2.33385	-1.22271	-8.49774	2.55e-08	2.24e-07
ZNF716	JINB8-JK	15.1033	3.91679	8.47847	2.65e-08	2.32e-07
SMAD1	JINB8-JK	-2.1319	-1.09214	-8.47658	2.66e-08	2.33e-07
AC136475.9	JINB8-JK	4.3546	2.12254	8.45872	2.76e-08	2.41e-07
DENND6B	JINB8-JK	2.30824	1.2068	8.45791	2.76e-08	2.41e-07
MVD	JINB8-JK	-2.29443	-1.19814	-8.45405	2.78e-08	2.42e-07
AP001999.2	JINB8-JK	-4.98978	-2.31898	-8.43446	2.89e-08	2.51e-07
EPHB1	JINB8-JK	-2.69911	-1.43248	-8.43226	2.9e-08	2.51e-07
IFITM3	JINB8-JK	2.16014	1.11113	8.43151	2.91e-08	2.52e-07
KATNAL2	JINB8-JK	-2.40656	-1.26697	-8.43076	2.91e-08	2.52e-07
FAM174B	JINB8-JK	-5.21227	-2.38191	-8.41812	2.99e-08	2.57e-07
NUDT8	JINB8-JK	-2.08051	-1.05694	-8.40956	3.04e-08	2.61e-07
SPEF2	JINB8-JK	2.58892	1.37235	8.40087	3.09e-08	2.66e-07
ADAMTS18	JINB8-JK	-8.61761	-3.10729	-8.39177	3.15e-08	2.7e-07
AC009126.1	JINB8-JK	-2.19587	-1.13479	-8.3894	3.16e-08	2.71e-07
STAC	JINB8-JK	-16.6658	-4.05881	-8.38837	3.17e-08	2.72e-07
DHRS12	JINB8-JK	2.98163	1.5761	8.38463	3.19e-08	2.73e-07
DNAJC5G	JINB8-JK	7.11855	2.83158	8.38446	3.19e-08	2.73e-07
C1RL-AS1	JINB8-JK	2.0273	1.01956	8.382	3.21e-08	2.74e-07
FLT3LG	JINB8-JK	-2.4573	-1.29707	-8.38041	3.22e-08	2.75e-07
FTLP3	JINB8-JK	-4.19122	-2.06737	-8.37882	3.23e-08	2.76e-07
INTS6-AS1	JINB8-JK	-2.03683	-1.02633	-8.3705	3.28e-08	2.8e-07
UPP1	JINB8-JK	2.18818	1.12973	8.36811	3.3e-08	2.81e-07
DLL3	JINB8-JK	2.31934	1.21371	8.34572	3.45e-08	2.92e-07
LINC02575	JINB8-JK	-5.07385	-2.34308	-8.34482	3.46e-08	2.93e-07
HK2	JINB8-JK	2.10397	1.07312	8.34457	3.46e-08	2.93e-07
NUDT19	JINB8-JK	-5.06672	-2.34105	-8.32938	3.56e-08	3.01e-07
TNFRSF8	JINB8-JK	2.67686	1.42054	8.32601	3.59e-08	3.03e-07
CCDC121	JINB8-JK	2.1494	1.10393	8.32358	3.61e-08	3.04e-07
RPS8P4	JINB8-JK	10.1672	3.34585	8.32035	3.63e-08	3.05e-07
METRNL	JINB8-JK	5.89255	2.55889	8.30687	3.73e-08	3.13e-07
CYP4F22	JINB8-JK	11.1515	3.47917	8.30139	3.77e-08	3.16e-07
ID1	JINB8-JK	-2.02923	-1.02094	-8.29767	3.8e-08	3.18e-07
GAB3	JINB8-JK	2.24038	1.16374	8.29412	3.82e-08	3.2e-07
DISC1FP1	JINB8-JK	5.21655	2.3831	8.29235	3.84e-08	3.21e-07
DDAH2	JINB8-JK	2.01069	1.00769	8.29049	3.85e-08	3.22e-07
KRT2	JINB8-JK	3.01633	1.59279	8.28615	3.89e-08	3.24e-07
SPATA6	JINB8-JK	2.20787	1.14265	8.28486	3.9e-08	3.25e-07
CYP4F26P	JINB8-JK	2.81472	1.49299	8.28352	3.91e-08	3.26e-07
ARHGEF10	JINB8-JK	-2.77614	-1.47308	-8.28144	3.92e-08	3.27e-07
C22orf15	JINB8-JK	5.70571	2.51241	8.27671	3.96e-08	3.3e-07
AACSP1	JINB8-JK	6.54601	2.71062	8.25977	4.1e-08	3.4e-07
CLEC4A	JINB8-JK	12.8461	3.68326	8.24924	4.18e-08	3.47e-07
AP001999.3	JINB8-JK	-2.35107	-1.23332	-8.24266	4.24e-08	3.51e-07
SLC6A8	JINB8-JK	2.05133	1.03656	8.24188	4.25e-08	3.52e-07
CDH26	JINB8-JK	4.27547	2.09608	8.23804	4.28e-08	3.54e-07
TRIM46	JINB8-JK	2.79884	1.48483	8.23737	4.28e-08	3.54e-07
MATN2	JINB8-JK	-13.092	-3.71061	-8.23552	4.3e-08	3.55e-07
SNHG31	JINB8-JK	-3.13206	-1.64711	-8.21949	4.44e-08	3.65e-07
COL27A1	JINB8-JK	3.927	1.97343	8.21248	4.5e-08	3.7e-07
SREBF2-AS1	JINB8-JK	-3.02964	-1.59915	-8.20757	4.55e-08	3.73e-07
RN7SL3	JINB8-JK	-2.33443	-1.22307	-8.19882	4.63e-08	3.79e-07
ZIC5	JINB8-JK	5.57485	2.47893	8.19729	4.64e-08	3.8e-07
ZFHX3	JINB8-JK	5.01775	2.32704	8.18955	4.72e-08	3.85e-07
TRAV16	JINB8-JK	-11.6138	-3.53776	-8.17941	4.82e-08	3.92e-07
P2RX7	JINB8-JK	2.30271	1.20333	8.17549	4.85e-08	3.94e-07
MAGEA3	JINB8-JK	3.02023	1.59466	8.16949	4.91e-08	3.98e-07
DLGAP1-AS2	JINB8-JK	-4.92058	-2.29883	-8.14728	5.14e-08	4.15e-07
SNHG19	JINB8-JK	-2.1524	-1.10595	-8.14524	5.16e-08	4.16e-07
TEX19	JINB8-JK	-2.16965	-1.11746	-8.12849	5.34e-08	4.29e-07
NKD2	JINB8-JK	-2.56749	-1.36036	-8.12422	5.38e-08	4.32e-07
LINC01560	JINB8-JK	-2.61976	-1.38943	-8.1228	5.4e-08	4.32e-07
AC010745.2	JINB8-JK	8.37544	3.06616	8.12003	5.43e-08	4.34e-07
PRDM11	JINB8-JK	2.01223	1.0088	8.11347	5.5e-08	4.4e-07
NLRP11	JINB8-JK	2.09691	1.06826	8.11203	5.52e-08	4.4e-07
PCK2	JINB8-JK	3.232	1.69242	8.09773	5.68e-08	4.51e-07
TRAV8-6	JINB8-JK	-6.66868	-2.7374	-8.08905	5.78e-08	4.58e-07
TMEM169	JINB8-JK	2.0439	1.03132	8.08838	5.79e-08	4.59e-07
ARHGAP29	JINB8-JK	3.28871	1.71752	8.08038	5.88e-08	4.65e-07
F2RL2	JINB8-JK	2.50939	1.32734	8.07427	5.96e-08	4.71e-07
LINC02266	JINB8-JK	15.9722	3.99749	8.06927	6.02e-08	4.75e-07
TMEM225B	JINB8-JK	2.3978	1.26171	8.05663	6.17e-08	4.86e-07
SLC5A4-AS1	JINB8-JK	26.3966	4.72228	8.05521	6.19e-08	4.87e-07
AC007731.5	JINB8-JK	-3.9805	-1.99295	-8.04976	6.26e-08	4.92e-07
SLC35D2	JINB8-JK	-3.83138	-1.93786	-8.03772	6.42e-08	5.02e-07
ADAM19	JINB8-JK	9.36629	3.22748	8.03634	6.43e-08	5.04e-07
AC008012.1	JINB8-JK	48.8569	5.61049	8.03492	6.45e-08	5.05e-07
BCL3	JINB8-JK	3.53055	1.81989	8.03168	6.5e-08	5.08e-07
AHNAK	JINB8-JK	2.69096	1.42812	8.0239	6.6e-08	5.14e-07
LGALS1	JINB8-JK	2.03105	1.02222	8.0163	6.7e-08	5.22e-07
KLHDC7B	JINB8-JK	7.28582	2.86509	8.01372	6.74e-08	5.23e-07
CHST15	JINB8-JK	6.90193	2.787	8.00545	6.85e-08	5.31e-07
CTNNAL1	JINB8-JK	-2.04181	-1.02985	-7.9885	7.09e-08	5.48e-07
AL365181.3	JINB8-JK	8.49683	3.08692	7.98018	7.22e-08	5.57e-07
ARHGEF4	JINB8-JK	7.9219	2.98585	7.9775	7.26e-08	5.6e-07
ZNF821	JINB8-JK	2.20664	1.14185	7.96204	7.49e-08	5.75e-07
FAM86JP	JINB8-JK	2.82987	1.50073	7.94962	7.68e-08	5.89e-07
LINC01320	JINB8-JK	-2.6455	-1.40354	-7.9414	7.81e-08	5.99e-07
AL157756.1	JINB8-JK	2.68627	1.42561	7.93988	7.84e-08	6e-07
APOBR	JINB8-JK	2.62638	1.39308	7.936	7.9e-08	6.04e-07
EFCAB8	JINB8-JK	5.77582	2.53003	7.93255	7.95e-08	6.07e-07
NAPSA	JINB8-JK	4.84826	2.27747	7.92066	8.15e-08	6.21e-07
AMIGO2	JINB8-JK	-8.25546	-3.04535	-7.92054	8.15e-08	6.21e-07
SVOP	JINB8-JK	5.13061	2.35913	7.91268	8.28e-08	6.3e-07
PTGES3L-AARSD1	JINB8-JK	4.24427	2.08551	7.90385	8.44e-08	6.39e-07
GAPDHP63	JINB8-JK	-5.10665	-2.35238	-7.90194	8.47e-08	6.41e-07
TLCD4	JINB8-JK	-2.30592	-1.20534	-7.89748	8.55e-08	6.46e-07
ACOT12	JINB8-JK	-10.5277	-3.39612	-7.89621	8.57e-08	6.47e-07
AC239799.2	JINB8-JK	-2.10458	-1.07353	-7.89412	8.61e-08	6.5e-07
PNMA6A	JINB8-JK	2.25501	1.17314	7.89309	8.63e-08	6.51e-07
LINC01307	JINB8-JK	-2.84562	-1.50874	-7.88655	8.74e-08	6.59e-07
TRHDE-AS1	JINB8-JK	9.39875	3.23247	7.87607	8.93e-08	6.72e-07
GPR157	JINB8-JK	2.02577	1.01847	7.87252	9e-08	6.77e-07
CCR5	JINB8-JK	9.04764	3.17754	7.87085	9.03e-08	6.79e-07
AC036176.1	JINB8-JK	-3.58364	-1.84143	-7.86522	9.13e-08	6.85e-07
KRT73-AS1	JINB8-JK	5.79911	2.53583	7.85944	9.24e-08	6.93e-07
CYSLTR1	JINB8-JK	-6.05932	-2.59916	-7.85855	9.26e-08	6.94e-07
DCAF4L1	JINB8-JK	2.35913	1.23826	7.85367	9.35e-08	6.99e-07
FRG2	JINB8-JK	3.08722	1.62631	7.84828	9.46e-08	7.07e-07
FAM20C	JINB8-JK	3.66825	1.87509	7.84691	9.49e-08	7.09e-07
KRT72	JINB8-JK	9.92067	3.31044	7.8465	9.49e-08	7.09e-07
AC008555.6	JINB8-JK	3.18873	1.67298	7.84061	9.61e-08	7.17e-07
NHSL2	JINB8-JK	4.0923	2.03291	7.83003	9.82e-08	7.31e-07
YPEL4	JINB8-JK	-2.19282	-1.13279	-7.81794	1.01e-07	7.47e-07
TMOD1	JINB8-JK	2.16197	1.11235	7.80533	1.03e-07	7.65e-07
CXCL8	JINB8-JK	12.7492	3.67234	7.79791	1.05e-07	7.76e-07
NUDT13	JINB8-JK	3.56999	1.83592	7.79577	1.05e-07	7.78e-07
CCDC198	JINB8-JK	6.80628	2.76687	7.78644	1.07e-07	7.93e-07
TMPOP2	JINB8-JK	-2.31224	-1.20929	-7.76202	1.13e-07	8.32e-07
MSTN	JINB8-JK	-2.99154	-1.58089	-7.75989	1.14e-07	8.36e-07
TNFRSF10D	JINB8-JK	2.71277	1.43977	7.74685	1.17e-07	8.54e-07
AP003100.2	JINB8-JK	8.74954	3.12921	7.74489	1.17e-07	8.57e-07
AC105383.1	JINB8-JK	-9.45493	-3.24107	-7.73992	1.18e-07	8.65e-07
LINC02377	JINB8-JK	6.19037	2.63003	7.73827	1.19e-07	8.67e-07
DAAM2-AS1	JINB8-JK	-2.7994	-1.48512	-7.72337	1.22e-07	8.93e-07
LINC00882	JINB8-JK	2.0311	1.02226	7.72015	1.23e-07	8.98e-07
AC004803.1	JINB8-JK	-3.32657	-1.73404	-7.71245	1.25e-07	9.12e-07
STON1	JINB8-JK	-2.18075	-1.12482	-7.70203	1.28e-07	9.28e-07
GPR65	JINB8-JK	-2.04831	-1.03443	-7.68834	1.32e-07	9.53e-07
IL22RA1	JINB8-JK	-2.4605	-1.29895	-7.68722	1.32e-07	9.55e-07
ANTXR1	JINB8-JK	-2.17814	-1.1231	-7.67769	1.35e-07	9.72e-07
AC093157.1	JINB8-JK	2.48543	1.31349	7.67025	1.37e-07	9.86e-07
KLF8	JINB8-JK	-2.74057	-1.45448	-7.6659	1.38e-07	9.93e-07
MAML2	JINB8-JK	-2.75267	-1.46083	-7.66388	1.39e-07	9.97e-07
RPLP0P2	JINB8-JK	4.3564	2.12314	7.66055	1.4e-07	1e-06
COL1A1	JINB8-JK	2.07456	1.0528	7.65861	1.4e-07	1.01e-06
GUCY1A2	JINB8-JK	-3.30853	-1.72619	-7.65311	1.42e-07	1.02e-06
BX640515.1	JINB8-JK	27.1416	4.76244	7.64289	1.45e-07	1.04e-06
MAP7	JINB8-JK	2.40013	1.26311	7.63424	1.47e-07	1.05e-06
AC025171.3	JINB8-JK	-2.11553	-1.08102	-7.63213	1.48e-07	1.06e-06
CAVIN4	JINB8-JK	-2.1348	-1.0941	-7.62974	1.49e-07	1.06e-06
TNFAIP8L2	JINB8-JK	2.62862	1.39431	7.62158	1.51e-07	1.08e-06
PRL	JINB8-JK	-10.6354	-3.41081	-7.61968	1.52e-07	1.08e-06
MYT1L	JINB8-JK	-2.24148	-1.16445	-7.61297	1.54e-07	1.1e-06
AC008875.3	JINB8-JK	-2.10414	-1.07323	-7.59142	1.61e-07	1.14e-06
AC013731.1	JINB8-JK	-3.54896	-1.8274	-7.58733	1.63e-07	1.15e-06
AC139491.8	JINB8-JK	8.39639	3.06977	7.58724	1.63e-07	1.15e-06
TLR7	JINB8-JK	-2.06224	-1.04422	-7.58236	1.64e-07	1.16e-06
MEFV	JINB8-JK	2.38327	1.25294	7.57878	1.66e-07	1.17e-06
FCHO2	JINB8-JK	3.07502	1.62059	7.57863	1.66e-07	1.17e-06
ZNF230	JINB8-JK	2.11684	1.08191	7.57774	1.66e-07	1.17e-06
MYC	JINB8-JK	2.11772	1.08251	7.57568	1.67e-07	1.17e-06
PURPL	JINB8-JK	6.78867	2.76313	7.56976	1.69e-07	1.19e-06
PHF24	JINB8-JK	2.79928	1.48506	7.5457	1.78e-07	1.24e-06
TRAV19	JINB8-JK	-3.20405	-1.6799	-7.54381	1.78e-07	1.25e-06
WNT5A	JINB8-JK	2.78336	1.47683	7.53073	1.83e-07	1.28e-06
OAS1	JINB8-JK	2.1401	1.09768	7.53042	1.83e-07	1.28e-06
ANGPT1	JINB8-JK	3.06582	1.61627	7.52667	1.85e-07	1.28e-06
DDC	JINB8-JK	-10.6958	-3.41897	-7.51748	1.88e-07	1.31e-06
GLIPR1	JINB8-JK	-2.19997	-1.13748	-7.51572	1.89e-07	1.31e-06
AC087741.1	JINB8-JK	4.44088	2.15085	7.50891	1.92e-07	1.33e-06
SLFN13	JINB8-JK	-2.84107	-1.50643	-7.50626	1.93e-07	1.33e-06
GIPC3	JINB8-JK	2.38612	1.25467	7.49616	1.97e-07	1.36e-06
VWA1	JINB8-JK	7.64668	2.93483	7.49242	1.99e-07	1.36e-06
FNDC7	JINB8-JK	-3.00729	-1.58846	-7.48671	2.01e-07	1.38e-06
CCDC57	JINB8-JK	2.25937	1.17592	7.48098	2.03e-07	1.39e-06
CYP1A1	JINB8-JK	5.2802	2.40059	7.47569	2.06e-07	1.41e-06
LINC01811	JINB8-JK	-5.02435	-2.32894	-7.47011	2.08e-07	1.42e-06
CSPG4P12	JINB8-JK	-2.01366	-1.00982	-7.4558	2.15e-07	1.46e-06
FAM131B	JINB8-JK	5.98614	2.58163	7.45314	2.16e-07	1.47e-06
IL31RA	JINB8-JK	4.99835	2.32145	7.45245	2.16e-07	1.47e-06
SNAI1	JINB8-JK	2.8287	1.50014	7.43607	2.24e-07	1.52e-06
UBXN10	JINB8-JK	2.59184	1.37398	7.41091	2.36e-07	1.59e-06
AC108134.2	JINB8-JK	2.32719	1.21859	7.41072	2.36e-07	1.59e-06
TOX2	JINB8-JK	-5.40106	-2.43324	-7.40457	2.39e-07	1.61e-06
KANK3	JINB8-JK	5.0128	2.32562	7.38105	2.51e-07	1.69e-06
TNFRSF25	JINB8-JK	2.31363	1.21016	7.37996	2.52e-07	1.69e-06
KIAA1522	JINB8-JK	4.48487	2.16507	7.37875	2.53e-07	1.69e-06
TRPC6	JINB8-JK	9.53036	3.25253	7.37551	2.54e-07	1.7e-06
AC004835.1	JINB8-JK	-5.39136	-2.43065	-7.37308	2.56e-07	1.71e-06
LINC02163	JINB8-JK	2.13863	1.09669	7.37172	2.56e-07	1.72e-06
CHST1	JINB8-JK	4.23286	2.08163	7.36063	2.63e-07	1.75e-06
AL499602.1	JINB8-JK	-9.84639	-3.29959	-7.35305	2.67e-07	1.78e-06
FLVCR2	JINB8-JK	2.66448	1.41385	7.3454	2.71e-07	1.81e-06
RAET1E	JINB8-JK	-4.00492	-2.00177	-7.34517	2.71e-07	1.81e-06
ANTXR2	JINB8-JK	4.10233	2.03644	7.34375	2.72e-07	1.81e-06
SLC6A20	JINB8-JK	-2.05817	-1.04136	-7.33646	2.76e-07	1.83e-06
CCDC187	JINB8-JK	4.82469	2.27044	7.33576	2.77e-07	1.84e-06
ATP2C2-AS1	JINB8-JK	3.53577	1.82202	7.33197	2.79e-07	1.85e-06
H2AC4	JINB8-JK	-2.03321	-1.02376	-7.31755	2.88e-07	1.9e-06
SORBS2	JINB8-JK	11.7168	3.5505	7.31579	2.89e-07	1.9e-06
SHANK3	JINB8-JK	2.56945	1.36146	7.30456	2.96e-07	1.95e-06
AC008752.2	JINB8-JK	-3.2713	-1.70986	-7.30452	2.96e-07	1.95e-06
PADI4	JINB8-JK	10.5197	3.39502	7.30371	2.96e-07	1.95e-06
RAB13	JINB8-JK	-7.79161	-2.96192	-7.29294	3.03e-07	1.99e-06
PAPPA	JINB8-JK	11.2574	3.4928	7.29165	3.04e-07	1.99e-06
AC021205.3	JINB8-JK	-3.07993	-1.6229	-7.28429	3.09e-07	2.02e-06
MAPRE3	JINB8-JK	3.07056	1.6185	7.28231	3.1e-07	2.03e-06
HLA-DMB	JINB8-JK	4.86503	2.28245	7.28061	3.11e-07	2.03e-06
LINC01783	JINB8-JK	7.04059	2.8157	7.28025	3.12e-07	2.03e-06
RAB27B	JINB8-JK	-2.34356	-1.2287	-7.2788	3.13e-07	2.03e-06
AC106791.3	JINB8-JK	-2.48725	-1.31455	-7.27867	3.13e-07	2.03e-06
BX284668.2	JINB8-JK	8.29854	3.05286	7.26062	3.25e-07	2.11e-06
CDC42BPG	JINB8-JK	2.05965	1.0424	7.25744	3.27e-07	2.12e-06
AC012306.3	JINB8-JK	-2.54361	-1.34688	-7.25142	3.31e-07	2.15e-06
AL392086.3	JINB8-JK	3.05476	1.61106	7.24512	3.36e-07	2.17e-06
TTN	JINB8-JK	-2.01852	-1.0133	-7.23635	3.42e-07	2.21e-06
DENND2C	JINB8-JK	-8.09023	-3.01618	-7.21292	3.6e-07	2.32e-06
TNNI3	JINB8-JK	4.12091	2.04296	7.19259	3.76e-07	2.41e-06
OR7E14P	JINB8-JK	-2.79756	-1.48417	-7.18398	3.83e-07	2.45e-06
CD34	JINB8-JK	-2.68384	-1.4243	-7.18311	3.84e-07	2.46e-06
EFNB2	JINB8-JK	-3.81887	-1.93315	-7.18196	3.85e-07	2.46e-06
FAM86EP	JINB8-JK	2.74128	1.45485	7.1631	4.01e-07	2.55e-06
SULT1B1	JINB8-JK	4.0604	2.02162	7.16176	4.02e-07	2.56e-06
AQP3	JINB8-JK	-2.02902	-1.02078	-7.14879	4.13e-07	2.62e-06
ABCA4	JINB8-JK	3.12773	1.64512	7.13794	4.23e-07	2.67e-06
AC018558.7	JINB8-JK	8.99324	3.16884	7.13431	4.26e-07	2.69e-06
MCIDAS	JINB8-JK	3.15997	1.65991	7.13166	4.29e-07	2.71e-06
GEMIN8P4	JINB8-JK	-2.26446	-1.17917	-7.13029	4.3e-07	2.71e-06
ZIC2	JINB8-JK	2.17731	1.12255	7.10956	4.5e-07	2.82e-06
AC093240.1	JINB8-JK	-4.53979	-2.18262	-7.10216	4.57e-07	2.86e-06
C10orf90	JINB8-JK	17.1933	4.10378	7.09389	4.65e-07	2.9e-06
AC079612.2	JINB8-JK	-3.7337	-1.9006	-7.08765	4.72e-07	2.94e-06
GAGE2A	JINB8-JK	-7.33949	-2.87568	-7.08438	4.75e-07	2.95e-06
LINC01115	JINB8-JK	2.04188	1.0299	7.08181	4.77e-07	2.96e-06
GOLGA8K	JINB8-JK	8.36536	3.06443	7.07836	4.81e-07	2.98e-06
TTYH2	JINB8-JK	-2.03509	-1.02509	-7.06898	4.91e-07	3.04e-06
AL034422.1	JINB8-JK	10.3809	3.37586	7.065	4.95e-07	3.06e-06
PCDH12	JINB8-JK	6.58569	2.71934	7.06015	5e-07	3.08e-06
SLC16A6	JINB8-JK	2.72384	1.44564	7.05453	5.07e-07	3.12e-06
TRAV18	JINB8-JK	-2.45195	-1.29393	-7.05112	5.1e-07	3.14e-06
AL590560.3	JINB8-JK	-7.55662	-2.91774	-7.04546	5.17e-07	3.17e-06
AC011815.2	JINB8-JK	-2.36309	-1.24067	-7.0429	5.19e-07	3.19e-06
CHRNA6	JINB8-JK	-4.62547	-2.2096	-7.0408	5.22e-07	3.2e-06
MIR29B2CHG	JINB8-JK	-2.06688	-1.04745	-7.0336	5.3e-07	3.24e-06
SMAD7	JINB8-JK	2.06728	1.04774	7.03151	5.32e-07	3.26e-06
LGR6	JINB8-JK	3.3577	1.74747	7.02824	5.36e-07	3.27e-06
CRACDL	JINB8-JK	-5.24525	-2.39101	-7.02783	5.37e-07	3.28e-06
AC093010.2	JINB8-JK	-2.12496	-1.08744	-7.02402	5.41e-07	3.3e-06
HECW2	JINB8-JK	3.56399	1.83349	7.02109	5.45e-07	3.32e-06
PLXNB3	JINB8-JK	2.75117	1.46005	7.01623	5.5e-07	3.35e-06
ZBTB47	JINB8-JK	-3.26973	-1.70917	-7.01428	5.53e-07	3.36e-06
GLIS2	JINB8-JK	5.61484	2.48924	7.00689	5.62e-07	3.41e-06
ASIC4	JINB8-JK	4.72706	2.24094	7.00627	5.62e-07	3.41e-06
CPA5	JINB8-JK	2.2473	1.1682	7.00367	5.66e-07	3.43e-06
HOMER1	JINB8-JK	-2.30827	-1.20681	-6.98689	5.87e-07	3.54e-06
HSD52	JINB8-JK	2.90392	1.538	6.98126	5.94e-07	3.58e-06
ACTG2	JINB8-JK	-2.5873	-1.37145	-6.96863	6.11e-07	3.67e-06
CFAP53	JINB8-JK	-2.02767	-1.01982	-6.96479	6.16e-07	3.69e-06
ABLIM2	JINB8-JK	2.0056	1.00403	6.96342	6.17e-07	3.7e-06
H2AC16	JINB8-JK	-2.29638	-1.19936	-6.95897	6.23e-07	3.74e-06
AL157392.4	JINB8-JK	-5.22818	-2.38631	-6.95694	6.26e-07	3.75e-06
LTA	JINB8-JK	2.26422	1.17901	6.95656	6.27e-07	3.75e-06
TCAF2	JINB8-JK	-3.27461	-1.71132	-6.95122	6.34e-07	3.79e-06
LIMCH1	JINB8-JK	2.97561	1.57319	6.94074	6.49e-07	3.87e-06
MYO5C	JINB8-JK	-2.21728	-1.14879	-6.93652	6.55e-07	3.9e-06
AC097359.3	JINB8-JK	-4.71128	-2.23612	-6.93144	6.62e-07	3.94e-06
PLVAP	JINB8-JK	10.8305	3.43702	6.93011	6.64e-07	3.95e-06
OMG	JINB8-JK	-3.03237	-1.60044	-6.92982	6.64e-07	3.95e-06
LINC02763	JINB8-JK	3.83492	1.9392	6.92111	6.77e-07	4.02e-06
SH3PXD2A-AS1	JINB8-JK	-5.71903	-2.51577	-6.91589	6.85e-07	4.06e-06
AC000065.2	JINB8-JK	3.93738	1.97724	6.91344	6.89e-07	4.07e-06
ATP6V0A4	JINB8-JK	-4.39048	-2.13438	-6.91122	6.92e-07	4.09e-06
ZFYVE28	JINB8-JK	2.31447	1.21068	6.9009	7.08e-07	4.17e-06
SEZ6L2	JINB8-JK	2.31224	1.20929	6.89886	7.11e-07	4.19e-06
MMP25	JINB8-JK	2.2624	1.17785	6.8965	7.15e-07	4.2e-06
LINC02446	JINB8-JK	-2.30894	-1.20723	-6.8957	7.16e-07	4.21e-06
LINC00638	JINB8-JK	2.05953	1.04232	6.88506	7.33e-07	4.29e-06
CITED1	JINB8-JK	2.65535	1.4089	6.88412	7.34e-07	4.3e-06
SPACA6	JINB8-JK	2.05403	1.03846	6.88385	7.35e-07	4.3e-06
ALG1L13P	JINB8-JK	3.36998	1.75274	6.88235	7.37e-07	4.31e-06
BMPR1B	JINB8-JK	10.9575	3.45385	6.88111	7.39e-07	4.32e-06
SPIRE1	JINB8-JK	2.43555	1.28425	6.87625	7.47e-07	4.36e-06
AL353152.2	JINB8-JK	-2.03014	-1.02158	-6.86167	7.71e-07	4.5e-06
LCMT1-AS1	JINB8-JK	-2.06176	-1.04388	-6.84724	7.96e-07	4.62e-06
AC027559.1	JINB8-JK	-2.69523	-1.43041	-6.83376	8.2e-07	4.75e-06
CPNE7	JINB8-JK	2.01854	1.01331	6.81981	8.45e-07	4.88e-06
AL135960.1	JINB8-JK	-2.19365	-1.13333	-6.81871	8.48e-07	4.89e-06
CFTR	JINB8-JK	2.4851	1.3133	6.80829	8.67e-07	4.99e-06
CDIPTOSP	JINB8-JK	4.59904	2.20133	6.80562	8.72e-07	5.02e-06
LINC02814	JINB8-JK	3.48633	1.80171	6.78901	9.05e-07	5.19e-06
AGBL1	JINB8-JK	-10.7864	-3.43115	-6.78267	9.18e-07	5.25e-06
TNFRSF14-AS1	JINB8-JK	3.04192	1.60498	6.77026	9.43e-07	5.38e-06
ATP2B1-AS1	JINB8-JK	-2.07592	-1.05375	-6.7623	9.6e-07	5.47e-06
AC006130.3	JINB8-JK	-2.61255	-1.38546	-6.75353	9.78e-07	5.57e-06
LCA5L	JINB8-JK	2.04844	1.03452	6.74431	9.98e-07	5.67e-06
ZCCHC24	JINB8-JK	2.70564	1.43597	6.74321	1e-06	5.68e-06
FCGR2A	JINB8-JK	2.35947	1.23847	6.72669	1.04e-06	5.87e-06
CRYBG2	JINB8-JK	8.18362	3.03274	6.72529	1.04e-06	5.88e-06
ZBTB46	JINB8-JK	3.03858	1.6034	6.72104	1.05e-06	5.93e-06
CAMK2N2	JINB8-JK	2.21359	1.14639	6.71197	1.07e-06	6.05e-06
WASIR2	JINB8-JK	2.32448	1.21691	6.70973	1.08e-06	6.07e-06
FOXJ1	JINB8-JK	3.20951	1.68235	6.70569	1.09e-06	6.12e-06
AC239799.1	JINB8-JK	-2.64695	-1.40433	-6.70296	1.09e-06	6.15e-06
DNAI4	JINB8-JK	-2.72609	-1.44683	-6.6953	1.11e-06	6.23e-06
SLC45A2	JINB8-JK	-4.36841	-2.12711	-6.69413	1.12e-06	6.25e-06
SYT6	JINB8-JK	7.50869	2.90856	6.68772	1.13e-06	6.32e-06
ZNF648	JINB8-JK	7.97638	2.99573	6.68392	1.14e-06	6.36e-06
TMEM59L	JINB8-JK	3.51337	1.81286	6.68258	1.14e-06	6.38e-06
AC112504.1	JINB8-JK	-3.48514	-1.80122	-6.67929	1.15e-06	6.42e-06
IFITM10	JINB8-JK	4.00156	2.00056	6.67606	1.16e-06	6.46e-06
ZFP91P1	JINB8-JK	-2.13134	-1.09176	-6.676	1.16e-06	6.46e-06
CARMIL1	JINB8-JK	2.33948	1.22619	6.67258	1.17e-06	6.51e-06
SLC26A11	JINB8-JK	2.29127	1.19614	6.66902	1.18e-06	6.55e-06
AL390236.1	JINB8-JK	-10.224	-3.35389	-6.66761	1.18e-06	6.57e-06
SLC45A3	JINB8-JK	2.0586	1.04166	6.66386	1.19e-06	6.62e-06
GRID2IP	JINB8-JK	4.10013	2.03567	6.66042	1.2e-06	6.66e-06
LINC01473	JINB8-JK	-2.18256	-1.12602	-6.65079	1.23e-06	6.79e-06
SHANK1	JINB8-JK	2.60162	1.37941	6.63671	1.27e-06	6.99e-06
AK7	JINB8-JK	2.65427	1.40831	6.62511	1.3e-06	7.16e-06
AC239809.3	JINB8-JK	2.15137	1.10526	6.61986	1.32e-06	7.23e-06
BLZF2P	JINB8-JK	6.86129	2.77848	6.61655	1.33e-06	7.27e-06
GPNMB	JINB8-JK	-3.07853	-1.62224	-6.60975	1.35e-06	7.37e-06
DMBT1	JINB8-JK	2.71512	1.44102	6.60793	1.35e-06	7.4e-06
AL356776.2	JINB8-JK	-2.1718	-1.11889	-6.60134	1.37e-06	7.5e-06
CFAP92	JINB8-JK	2.59714	1.37692	6.59953	1.38e-06	7.52e-06
VAMP8	JINB8-JK	2.59587	1.37622	6.5976	1.38e-06	7.54e-06
MCC	JINB8-JK	-2.40761	-1.2676	-6.59191	1.4e-06	7.63e-06
COL6A1	JINB8-JK	2.21311	1.14608	6.58393	1.43e-06	7.74e-06
PNMA3	JINB8-JK	2.59648	1.37656	6.58179	1.43e-06	7.77e-06
ELOVL7	JINB8-JK	-3.17228	-1.66552	-6.57216	1.46e-06	7.93e-06
CD248	JINB8-JK	2.55694	1.35442	6.57011	1.47e-06	7.96e-06
MCTP1	JINB8-JK	-2.34911	-1.23212	-6.56915	1.47e-06	7.97e-06
AC009962.1	JINB8-JK	-2.13713	-1.09568	-6.5636	1.49e-06	8.06e-06
INTU	JINB8-JK	2.91989	1.54591	6.55824	1.51e-06	8.15e-06
KLHL32	JINB8-JK	-2.61524	-1.38694	-6.55571	1.52e-06	8.19e-06
EFNB3	JINB8-JK	3.33723	1.73865	6.54337	1.56e-06	8.38e-06
PLCE1	JINB8-JK	-2.13798	-1.09625	-6.53715	1.58e-06	8.47e-06
AL136317.2	JINB8-JK	-2.46882	-1.30382	-6.53034	1.61e-06	8.58e-06
TAS2R10	JINB8-JK	-3.48466	-1.80102	-6.52956	1.61e-06	8.59e-06
AC091614.1	JINB8-JK	3.74979	1.90681	6.52755	1.62e-06	8.62e-06
PCDHB14	JINB8-JK	-3.85299	-1.94598	-6.52616	1.62e-06	8.65e-06
RAB20	JINB8-JK	2.17427	1.12053	6.52595	1.62e-06	8.65e-06
ZNF80	JINB8-JK	-6.00061	-2.58511	-6.5259	1.62e-06	8.65e-06
AC012501.2	JINB8-JK	4.35206	2.1217	6.52387	1.63e-06	8.68e-06
AC092143.2	JINB8-JK	7.19427	2.84685	6.51714	1.65e-06	8.8e-06
PAGE4	JINB8-JK	-3.12361	-1.64321	-6.50811	1.69e-06	8.96e-06
AP002852.1	JINB8-JK	-2.26836	-1.18165	-6.49467	1.74e-06	9.2e-06
FCRL3	JINB8-JK	5.41309	2.43645	6.49307	1.75e-06	9.23e-06
RWDD2B	JINB8-JK	2.20898	1.14338	6.48401	1.78e-06	9.39e-06
MAP2	JINB8-JK	2.32376	1.21646	6.47655	1.81e-06	9.54e-06
CHRDL1	JINB8-JK	6.72927	2.75045	6.47467	1.82e-06	9.57e-06
SAMD14	JINB8-JK	4.82502	2.27053	6.47387	1.82e-06	9.58e-06
H2AC10P	JINB8-JK	-2.59796	-1.37738	-6.47322	1.83e-06	9.59e-06
NMNAT1P1	JINB8-JK	-5.14366	-2.36279	-6.46927	1.84e-06	9.66e-06
AC073529.1	JINB8-JK	-2.00481	-1.00347	-6.46414	1.86e-06	9.77e-06
AC025278.3	JINB8-JK	6.40631	2.67949	6.45529	1.9e-06	9.94e-06
IZUMO1	JINB8-JK	2.01581	1.01136	6.45305	1.91e-06	9.98e-06
LINC00624	JINB8-JK	-3.16324	-1.6614	-6.45038	1.92e-06	1e-05
SEMA6B	JINB8-JK	4.55176	2.18642	6.45012	1.92e-06	1e-05
SPIRE2	JINB8-JK	2.37316	1.24681	6.4405	1.96e-06	1.02e-05
SYNPO2	JINB8-JK	-2.55322	-1.35232	-6.42627	2.03e-06	1.05e-05
AC103591.3	JINB8-JK	-2.39752	-1.26154	-6.42223	2.05e-06	1.06e-05
DNM1P41	JINB8-JK	-3.19457	-1.67562	-6.42076	2.05e-06	1.06e-05
DPEP1	JINB8-JK	-3.67493	-1.87771	-6.41373	2.09e-06	1.08e-05
EVI2B	JINB8-JK	-2.02704	-1.01938	-6.40199	2.14e-06	1.1e-05
CACNA1A	JINB8-JK	2.04175	1.0298	6.39942	2.15e-06	1.11e-05
NR4A3	JINB8-JK	-3.55456	-1.82967	-6.39374	2.18e-06	1.12e-05
IER5L	JINB8-JK	2.71246	1.4396	6.38168	2.24e-06	1.15e-05
ZNF432	JINB8-JK	6.02876	2.59186	6.37942	2.25e-06	1.15e-05
ZMIZ1	JINB8-JK	2.7705	1.47015	6.37574	2.27e-06	1.16e-05
LINC00484	JINB8-JK	-2.61874	-1.38887	-6.37565	2.27e-06	1.16e-05
PACSIN1	JINB8-JK	-2.53242	-1.34052	-6.37479	2.28e-06	1.16e-05
MELTF-AS1	JINB8-JK	-2.49227	-1.31746	-6.37202	2.29e-06	1.17e-05
AL353763.1	JINB8-JK	-2.65794	-1.41031	-6.35835	2.36e-06	1.2e-05
ASMTL-AS1	JINB8-JK	-3.47564	-1.79728	-6.34101	2.46e-06	1.25e-05
ICOSLG	JINB8-JK	7.89802	2.98149	6.33653	2.48e-06	1.26e-05
STYK1	JINB8-JK	10.9345	3.45081	6.33129	2.51e-06	1.27e-05
AL365181.2	JINB8-JK	6.60814	2.72424	6.33001	2.52e-06	1.28e-05
AC007952.4	JINB8-JK	-2.4831	-1.31214	-6.32887	2.53e-06	1.28e-05
AC008147.2	JINB8-JK	2.55146	1.35132	6.32676	2.54e-06	1.28e-05
TJP3	JINB8-JK	2.90966	1.54085	6.32411	2.55e-06	1.29e-05
AL606500.1	JINB8-JK	-2.12331	-1.08631	-6.32334	2.56e-06	1.29e-05
AC136297.1	JINB8-JK	2.76575	1.46767	6.30737	2.65e-06	1.34e-05
FPGT-TNNI3K	JINB8-JK	3.13267	1.64739	6.30332	2.68e-06	1.35e-05
LACTB2-AS1	JINB8-JK	-2.52722	-1.33755	-6.29848	2.71e-06	1.36e-05
ACTRT2	JINB8-JK	-13.2798	-3.73116	-6.29515	2.73e-06	1.37e-05
NAV1	JINB8-JK	2.36599	1.24244	6.28449	2.79e-06	1.4e-05
FMN1	JINB8-JK	2.44059	1.28723	6.27882	2.83e-06	1.41e-05
CHSY3	JINB8-JK	3.68089	1.88006	6.27297	2.87e-06	1.43e-05
CRYGN	JINB8-JK	-3.60636	-1.85054	-6.25232	3e-06	1.49e-05
AC105046.1	JINB8-JK	-4.33889	-2.11733	-6.25174	3.01e-06	1.49e-05
IL15	JINB8-JK	-2.7575	-1.46336	-6.24383	3.06e-06	1.51e-05
WNT10B	JINB8-JK	2.27773	1.18759	6.23677	3.11e-06	1.54e-05
AS3MT	JINB8-JK	-3.7241	-1.89689	-6.23552	3.12e-06	1.54e-05
FAM171A1	JINB8-JK	-2.94875	-1.56011	-6.23352	3.14e-06	1.55e-05
TRPV6	JINB8-JK	-2.67342	-1.41869	-6.22924	3.17e-06	1.56e-05
SYN1	JINB8-JK	-4.18999	-2.06695	-6.22536	3.19e-06	1.57e-05
PKIB	JINB8-JK	2.26491	1.17945	6.22073	3.23e-06	1.59e-05
AC022868.1	JINB8-JK	-2.23777	-1.16206	-6.21786	3.25e-06	1.59e-05
DQX1	JINB8-JK	3.03959	1.60388	6.21529	3.27e-06	1.6e-05
AC092969.1	JINB8-JK	7.30135	2.86816	6.20763	3.33e-06	1.63e-05
C4orf50	JINB8-JK	2.68664	1.4258	6.20595	3.34e-06	1.63e-05
AC025278.2	JINB8-JK	2.5302	1.33925	6.19677	3.41e-06	1.66e-05
AL590822.3	JINB8-JK	2.57709	1.36574	6.19448	3.43e-06	1.67e-05
ONECUT1	JINB8-JK	2.12066	1.08451	6.18787	3.48e-06	1.69e-05
AC092661.1	JINB8-JK	-4.60678	-2.20376	-6.18519	3.5e-06	1.7e-05
CDKN1C	JINB8-JK	-2.15028	-1.10453	-6.18043	3.54e-06	1.72e-05
PHKA2-AS1	JINB8-JK	3.04376	1.60586	6.17714	3.56e-06	1.73e-05
AC099521.2	JINB8-JK	2.04605	1.03284	6.16809	3.64e-06	1.76e-05
RGS9BP	JINB8-JK	2.32051	1.21444	6.16672	3.65e-06	1.76e-05
CDK15	JINB8-JK	5.40355	2.43391	6.16551	3.66e-06	1.77e-05
VPS13B-DT	JINB8-JK	-2.60363	-1.38052	-6.15891	3.72e-06	1.79e-05
KLRG1	JINB8-JK	2.97239	1.57162	6.15698	3.73e-06	1.8e-05
GPR18	JINB8-JK	-2.80666	-1.48886	-6.15564	3.74e-06	1.8e-05
ST3GAL6-AS1	JINB8-JK	-3.10882	-1.63637	-6.15453	3.75e-06	1.81e-05
ADGRF3	JINB8-JK	-2.13586	-1.09482	-6.14881	3.8e-06	1.83e-05
MAPT-IT1	JINB8-JK	4.92988	2.30155	6.14705	3.82e-06	1.83e-05
TMEM132D-AS1	JINB8-JK	2.11218	1.07873	6.14402	3.84e-06	1.85e-05
TPRG1LP1	JINB8-JK	6.53949	2.70918	6.14313	3.85e-06	1.85e-05
HSPA1B	JINB8-JK	-2.62978	-1.39494	-6.12834	3.98e-06	1.91e-05
EBF3	JINB8-JK	-2.67286	-1.41838	-6.12045	4.06e-06	1.94e-05
MACROD2	JINB8-JK	2.65933	1.41106	6.10418	4.21e-06	2e-05
LINC00540	JINB8-JK	3.38835	1.76058	6.10343	4.22e-06	2.01e-05
AL035252.5	JINB8-JK	-3.64881	-1.86743	-6.08669	4.38e-06	2.08e-05
AC109446.2	JINB8-JK	-2.39544	-1.26029	-6.08548	4.39e-06	2.08e-05
C15orf62	JINB8-JK	-4.91204	-2.29632	-6.07568	4.49e-06	2.13e-05
AC097382.3	JINB8-JK	-2.27334	-1.18481	-6.07272	4.52e-06	2.14e-05
MUC19	JINB8-JK	2.61763	1.38826	6.07043	4.55e-06	2.15e-05
LINC02806	JINB8-JK	5.73066	2.5187	6.06375	4.62e-06	2.18e-05
AC009090.5	JINB8-JK	3.81009	1.92982	6.06193	4.64e-06	2.19e-05
TRPV3	JINB8-JK	-4.03013	-2.01083	-6.05965	4.66e-06	2.2e-05
PRRT1	JINB8-JK	3.33182	1.73631	6.05943	4.66e-06	2.2e-05
CXCL3	JINB8-JK	2.87677	1.52445	6.04692	4.8e-06	2.26e-05
BHLHE40-AS1	JINB8-JK	2.94135	1.55648	6.04429	4.83e-06	2.27e-05
SYTL2	JINB8-JK	-2.54732	-1.34898	-6.03936	4.88e-06	2.29e-05
XIST	JINB8-JK	2.68074	1.42263	6.02822	5.01e-06	2.35e-05
AC018529.3	JINB8-JK	3.36115	1.74895	6.02534	5.04e-06	2.36e-05
CFAP58	JINB8-JK	2.34106	1.22716	6.01703	5.14e-06	2.4e-05
PSTPIP1	JINB8-JK	-2.00115	-1.00083	-6.013	5.19e-06	2.42e-05
DMBX1	JINB8-JK	10.8441	3.43884	6.01281	5.19e-06	2.42e-05
EML1	JINB8-JK	4.33757	2.11689	6.01205	5.2e-06	2.42e-05
PLAU	JINB8-JK	2.7433	1.45591	5.9991	5.36e-06	2.49e-05
MS4A7	JINB8-JK	2.99107	1.58066	5.99491	5.41e-06	2.51e-05
ASPHD1	JINB8-JK	2.91871	1.54533	5.99116	5.46e-06	2.53e-05
AC104561.4	JINB8-JK	-3.51345	-1.81289	-5.981	5.59e-06	2.59e-05
MAFA	JINB8-JK	2.60522	1.38141	5.98041	5.59e-06	2.59e-05
REG4	JINB8-JK	11.8014	3.56088	5.97477	5.67e-06	2.62e-05
COL9A3	JINB8-JK	-3.02882	-1.59875	-5.96796	5.76e-06	2.66e-05
LINC01825	JINB8-JK	-3.11339	-1.63848	-5.95273	5.96e-06	2.74e-05
C2orf81	JINB8-JK	2.35408	1.23516	5.95163	5.98e-06	2.75e-05
AL513477.1	JINB8-JK	3.23263	1.69271	5.94226	6.11e-06	2.8e-05
NEBL	JINB8-JK	-3.20582	-1.68069	-5.94096	6.12e-06	2.81e-05
AC111170.2	JINB8-JK	4.47965	2.16339	5.9394	6.15e-06	2.82e-05
AP000894.4	JINB8-JK	-2.3708	-1.24537	-5.93857	6.16e-06	2.82e-05
AC096734.1	JINB8-JK	4.45287	2.15473	5.93344	6.23e-06	2.85e-05
FZD8	JINB8-JK	2.14531	1.10119	5.92233	6.39e-06	2.92e-05
MROH8	JINB8-JK	-2.72752	-1.44759	-5.92082	6.42e-06	2.93e-05
CYP2U1-AS1	JINB8-JK	-2.94571	-1.55861	-5.91489	6.5e-06	2.96e-05
NFE2	JINB8-JK	2.90458	1.53833	5.91066	6.57e-06	2.99e-05
AL450352.1	JINB8-JK	-5.29491	-2.40461	-5.90755	6.62e-06	3.01e-05
AOX1	JINB8-JK	-2.7195	-1.44334	-5.90637	6.63e-06	3.01e-05
F12	JINB8-JK	2.56326	1.35798	5.90464	6.66e-06	3.02e-05
LINC02384	JINB8-JK	2.07415	1.05252	5.90261	6.69e-06	3.04e-05
FTCDNL1	JINB8-JK	-3.09438	-1.62965	-5.90196	6.7e-06	3.04e-05
SPOCD1	JINB8-JK	2.85862	1.51532	5.90135	6.71e-06	3.04e-05
TUBB4A	JINB8-JK	2.65425	1.40831	5.89853	6.75e-06	3.06e-05
MTMR8	JINB8-JK	-3.37301	-1.75404	-5.89615	6.79e-06	3.08e-05
AMN	JINB8-JK	2.86897	1.52054	5.8955	6.8e-06	3.08e-05
ARHGEF25	JINB8-JK	2.93207	1.55192	5.88804	6.92e-06	3.13e-05
AC005614.1	JINB8-JK	2.00709	1.0051	5.87017	7.21e-06	3.25e-05
EPSTI1	JINB8-JK	2.22462	1.15356	5.86644	7.28e-06	3.27e-05
AC019257.1	JINB8-JK	-2.42539	-1.27822	-5.86547	7.29e-06	3.27e-05
AC008659.1	JINB8-JK	5.631	2.49339	5.86231	7.35e-06	3.3e-05
HYDIN2	JINB8-JK	2.34653	1.23053	5.85295	7.51e-06	3.36e-05
SLC38A11	JINB8-JK	-4.18714	-2.06596	-5.85198	7.52e-06	3.37e-05
DNAH1	JINB8-JK	2.06412	1.04553	5.85146	7.53e-06	3.37e-05
RHBDF2	JINB8-JK	2.55388	1.35269	5.84874	7.58e-06	3.39e-05
SLC16A4	JINB8-JK	2.02228	1.01598	5.84846	7.58e-06	3.39e-05
MECOM	JINB8-JK	-2.48686	-1.31433	-5.83164	7.89e-06	3.51e-05
SCN9A	JINB8-JK	2.66031	1.4116	5.82714	7.97e-06	3.54e-05
LINC01088	JINB8-JK	2.22248	1.15217	5.82582	7.99e-06	3.55e-05
ACOXL	JINB8-JK	-3.59677	-1.8467	-5.82129	8.08e-06	3.59e-05
ZNF492	JINB8-JK	5.34987	2.4195	5.81482	8.2e-06	3.64e-05
MYLK2	JINB8-JK	-2.01776	-1.01275	-5.81185	8.26e-06	3.66e-05
CEP126	JINB8-JK	-2.19172	-1.13206	-5.81124	8.27e-06	3.66e-05
EBLN1	JINB8-JK	3.1029	1.63362	5.79472	8.59e-06	3.79e-05
RHOXF2B	JINB8-JK	2.5997	1.37835	5.79028	8.68e-06	3.83e-05
ECSCR	JINB8-JK	7.62459	2.93066	5.78992	8.69e-06	3.83e-05
SYBU	JINB8-JK	-2.53965	-1.34463	-5.78115	8.87e-06	3.89e-05
GABRR2	JINB8-JK	-2.65488	-1.40864	-5.78108	8.87e-06	3.89e-05
LINC01120	JINB8-JK	-2.02597	-1.01861	-5.77882	8.91e-06	3.91e-05
FAXC	JINB8-JK	-2.19341	-1.13318	-5.77687	8.95e-06	3.93e-05
AP000345.2	JINB8-JK	-5.95222	-2.57343	-5.77614	8.97e-06	3.93e-05
AC009107.2	JINB8-JK	-2.41894	-1.27437	-5.77414	9.01e-06	3.95e-05
JPH3	JINB8-JK	4.69967	2.23256	5.77107	9.08e-06	3.98e-05
SLC38A3	JINB8-JK	3.08732	1.62636	5.76937	9.11e-06	3.99e-05
CT45A3	JINB8-JK	6.50514	2.70158	5.76616	9.18e-06	4.02e-05
C16orf74	JINB8-JK	2.31912	1.21358	5.76509	9.2e-06	4.03e-05
FAM133DP	JINB8-JK	2.24741	1.16827	5.76356	9.24e-06	4.04e-05
H2BC1	JINB8-JK	-3.63602	-1.86236	-5.75561	9.41e-06	4.11e-05
ADAMTS3	JINB8-JK	-2.77459	-1.47227	-5.75528	9.42e-06	4.11e-05
LGR4	JINB8-JK	-2.40374	-1.26528	-5.75217	9.48e-06	4.13e-05
AP001992.1	JINB8-JK	-2.78322	-1.47675	-5.75034	9.52e-06	4.15e-05
AC022126.1	JINB8-JK	2.62504	1.39234	5.74838	9.57e-06	4.16e-05
PAQR7	JINB8-JK	2.1812	1.12513	5.74655	9.61e-06	4.18e-05
ALOX12P2	JINB8-JK	4.04516	2.0162	5.7443	9.66e-06	4.2e-05
CD7	JINB8-JK	2.18134	1.12522	5.73352	9.9e-06	4.29e-05
LINC01138	JINB8-JK	2.15822	1.10985	5.72881	1e-05	4.34e-05
AC114977.2	JINB8-JK	2.91449	1.54324	5.72822	1e-05	4.34e-05
AL671762.1	JINB8-JK	-2.76706	-1.46835	-5.72719	1.01e-05	4.35e-05
STEAP1B	JINB8-JK	4.61607	2.20667	5.72636	1.01e-05	4.36e-05
KDM2B-DT	JINB8-JK	-2.40943	-1.26869	-5.72342	1.01e-05	4.39e-05
C1QTNF1	JINB8-JK	3.77727	1.91734	5.72036	1.02e-05	4.41e-05
AC141424.1	JINB8-JK	2.1635	1.11337	5.71772	1.03e-05	4.44e-05
AC137630.3	JINB8-JK	-3.05675	-1.612	-5.7174	1.03e-05	4.44e-05
SGSH	JINB8-JK	2.05249	1.03737	5.71668	1.03e-05	4.45e-05
ARHGEF40	JINB8-JK	2.44193	1.28802	5.71642	1.03e-05	4.45e-05
NOTCH2NLB	JINB8-JK	-2.23118	-1.15781	-5.71145	1.04e-05	4.49e-05
HBA1	JINB8-JK	2.50288	1.32359	5.70042	1.07e-05	4.59e-05
PRR29-AS1	JINB8-JK	-2.56229	-1.35743	-5.67939	1.12e-05	4.79e-05
MUC4	JINB8-JK	3.834	1.93885	5.67795	1.13e-05	4.81e-05
AL049552.2	JINB8-JK	-2.23348	-1.15929	-5.67	1.15e-05	4.89e-05
GPER1	JINB8-JK	2.54043	1.34507	5.66583	1.16e-05	4.93e-05
SLC2A4	JINB8-JK	4.04658	2.0167	5.66186	1.17e-05	4.97e-05
RIPOR1	JINB8-JK	2.0039	1.00281	5.65891	1.18e-05	5e-05
AL139384.2	JINB8-JK	-3.09786	-1.63127	-5.64744	1.21e-05	5.12e-05
NELL1	JINB8-JK	-2.75593	-1.46254	-5.64374	1.22e-05	5.17e-05
PRSS30P	JINB8-JK	3.25166	1.70118	5.63692	1.24e-05	5.24e-05
CD93	JINB8-JK	2.13271	1.09269	5.62753	1.27e-05	5.34e-05
CARD8-AS1	JINB8-JK	-2.11263	-1.07904	-5.62696	1.27e-05	5.34e-05
CDS1	JINB8-JK	-2.54376	-1.34696	-5.62676	1.27e-05	5.35e-05
FLRT1	JINB8-JK	3.95583	1.98398	5.62332	1.28e-05	5.38e-05
DISP3	JINB8-JK	2.04787	1.03413	5.61105	1.32e-05	5.51e-05
DENND2B	JINB8-JK	-2.60655	-1.38214	-5.60956	1.32e-05	5.53e-05
AC090241.3	JINB8-JK	-2.85145	-1.5117	-5.60255	1.34e-05	5.61e-05
TBX21	JINB8-JK	2.54051	1.34512	5.60163	1.35e-05	5.62e-05
IL9RP3	JINB8-JK	4.24953	2.0873	5.59188	1.38e-05	5.73e-05
AL392089.1	JINB8-JK	5.3896	2.43018	5.58768	1.39e-05	5.78e-05
GPR84	JINB8-JK	2.3879	1.25574	5.58106	1.41e-05	5.86e-05
SSPOP	JINB8-JK	3.67559	1.87797	5.579	1.42e-05	5.89e-05
AC103706.1	JINB8-JK	2.17112	1.11844	5.57138	1.45e-05	5.99e-05
TMEM191C	JINB8-JK	-2.1532	-1.10648	-5.56706	1.46e-05	6.04e-05
XPC-AS1	JINB8-JK	-2.27525	-1.18602	-5.56221	1.48e-05	6.1e-05
GDF10	JINB8-JK	-4.61921	-2.20765	-5.56198	1.48e-05	6.1e-05
EGR3	JINB8-JK	-2.89024	-1.53119	-5.55752	1.49e-05	6.16e-05
EGR2	JINB8-JK	-3.06365	-1.61525	-5.54385	1.54e-05	6.33e-05
AC007786.1	JINB8-JK	-2.03018	-1.02161	-5.54125	1.55e-05	6.37e-05
NR1D1	JINB8-JK	2.23445	1.15992	5.53991	1.56e-05	6.39e-05
TMEM74B	JINB8-JK	3.03655	1.60243	5.53335	1.58e-05	6.48e-05
BLNK	JINB8-JK	2.57135	1.36253	5.52106	1.63e-05	6.65e-05
AL357033.2	JINB8-JK	-3.54941	-1.82758	-5.5121	1.66e-05	6.78e-05
AC020915.4	JINB8-JK	-6.54057	-2.70942	-5.51167	1.66e-05	6.78e-05
AC006058.1	JINB8-JK	5.29728	2.40525	5.50303	1.7e-05	6.9e-05
AC018553.1	JINB8-JK	2.4809	1.31086	5.50063	1.71e-05	6.93e-05
TRGV3	JINB8-JK	-2.1853	-1.12783	-5.49661	1.72e-05	6.99e-05
NKAIN2	JINB8-JK	6.88639	2.78375	5.48722	1.76e-05	7.13e-05
FAM86B3P	JINB8-JK	2.41931	1.2746	5.48413	1.78e-05	7.18e-05
ACKR3	JINB8-JK	4.37967	2.13082	5.48303	1.78e-05	7.2e-05
ZNF836	JINB8-JK	-4.08086	-2.02887	-5.48294	1.78e-05	7.2e-05
ITGA7	JINB8-JK	2.01064	1.00765	5.47442	1.82e-05	7.33e-05
DBH	JINB8-JK	3.11999	1.64154	5.47434	1.82e-05	7.33e-05
SYT7	JINB8-JK	2.2646	1.17926	5.46763	1.85e-05	7.43e-05
AL627095.2	JINB8-JK	-2.36775	-1.24352	-5.46551	1.86e-05	7.47e-05
ZNF600	JINB8-JK	-2.33249	-1.22187	-5.46316	1.87e-05	7.5e-05
TG	JINB8-JK	-2.44438	-1.28947	-5.46292	1.87e-05	7.51e-05
FAM110B	JINB8-JK	-2.00462	-1.00333	-5.46179	1.87e-05	7.52e-05
RAB11B-AS1	JINB8-JK	-2.22411	-1.15323	-5.45872	1.89e-05	7.57e-05
SAXO1	JINB8-JK	6.71066	2.74645	5.45043	1.92e-05	7.71e-05
AF064858.1	JINB8-JK	2.95365	1.5625	5.43178	2.01e-05	8.01e-05
COLEC11	JINB8-JK	3.77038	1.91471	5.4236	2.05e-05	8.16e-05
LINC00632	JINB8-JK	-4.91187	-2.29627	-5.41752	2.08e-05	8.26e-05
MYLK4	JINB8-JK	-2.86824	-1.52017	-5.41341	2.1e-05	8.33e-05
AL133325.3	JINB8-JK	4.41364	2.14197	5.4103	2.11e-05	8.38e-05
MAGED4B	JINB8-JK	2.03585	1.02563	5.40449	2.14e-05	8.49e-05
KEL	JINB8-JK	-2.2662	-1.18027	-5.39875	2.17e-05	8.59e-05
GPRC5B	JINB8-JK	2.97707	1.5739	5.39801	2.18e-05	8.61e-05
LINC02232	JINB8-JK	4.97718	2.31533	5.39301	2.2e-05	8.7e-05
MAGEA6	JINB8-JK	2.31536	1.21124	5.39266	2.2e-05	8.7e-05
AP002381.2	JINB8-JK	-2.0679	-1.04816	-5.38106	2.26e-05	8.93e-05
AC068946.3	JINB8-JK	-2.00431	-1.0031	-5.37187	2.31e-05	9.1e-05
AC019129.2	JINB8-JK	-2.61196	-1.38513	-5.37187	2.31e-05	9.1e-05
SULF2	JINB8-JK	2.54457	1.34742	5.37113	2.32e-05	9.11e-05
AFAP1-AS1	JINB8-JK	4.30922	2.10743	5.36373	2.36e-05	9.26e-05
GALNT9	JINB8-JK	-2.03601	-1.02575	-5.36214	2.37e-05	9.29e-05
HDAC4-AS1	JINB8-JK	-2.354	-1.23512	-5.35254	2.42e-05	9.48e-05
PCDHB9	JINB8-JK	-2.65105	-1.40656	-5.34481	2.47e-05	9.64e-05
GPR3	JINB8-JK	-2.25491	-1.17307	-5.34381	2.47e-05	9.66e-05
CD69	JINB8-JK	-3.75156	-1.90749	-5.33933	2.5e-05	9.74e-05
AL354793.1	JINB8-JK	2.67101	1.41738	5.32955	2.56e-05	9.96e-05
KCNH3	JINB8-JK	2.14104	1.09831	5.32875	2.56e-05	9.97e-05
IL26	JINB8-JK	-3.5377	-1.82281	-5.32334	2.6e-05	0.000101
PTPRVP	JINB8-JK	3.53763	1.82278	5.31805	2.63e-05	0.000102
TGFBR3	JINB8-JK	-2.9671	-1.56905	-5.31303	2.66e-05	0.000103
AC018638.6	JINB8-JK	-2.56337	-1.35804	-5.29585	2.77e-05	0.000107
AC092123.1	JINB8-JK	-2.42119	-1.27572	-5.29532	2.77e-05	0.000107
KRT8	JINB8-JK	2.005	1.0036	5.28737	2.83e-05	0.000109
LINC00623	JINB8-JK	2.84029	1.50604	5.28647	2.83e-05	0.000109
AC006008.1	JINB8-JK	-2.23983	-1.16339	-5.28507	2.84e-05	0.000109
AL121612.1	JINB8-JK	-4.53439	-2.18091	-5.28501	2.84e-05	0.000109
ETV2	JINB8-JK	2.60875	1.38336	5.26122	3.01e-05	0.000115
FLJ20021	JINB8-JK	-2.16312	-1.11311	-5.25949	3.02e-05	0.000115
LRRC66	JINB8-JK	-2.22589	-1.15438	-5.25854	3.03e-05	0.000116
LINC01176	JINB8-JK	-2.11542	-1.08095	-5.2554	3.05e-05	0.000116
SYCP3	JINB8-JK	-2.29032	-1.19555	-5.23943	3.17e-05	0.00012
AC034111.1	JINB8-JK	2.17553	1.12137	5.23231	3.22e-05	0.000122
AC006064.2	JINB8-JK	-3.39567	-1.7637	-5.2265	3.27e-05	0.000123
KCNT1	JINB8-JK	8.20138	3.03587	5.22436	3.28e-05	0.000124
ARL10	JINB8-JK	-6.5279	-2.70662	-5.21314	3.37e-05	0.000127
ADNP-AS1	JINB8-JK	-2.96321	-1.56716	-5.20182	3.46e-05	0.00013
LINC01132	JINB8-JK	2.35867	1.23797	5.1955	3.52e-05	0.000132
PCED1B-AS1	JINB8-JK	-2.19013	-1.13102	-5.18325	3.62e-05	0.000135
AC126696.3	JINB8-JK	2.49777	1.32064	5.18277	3.62e-05	0.000136
AC012443.2	JINB8-JK	-2.04771	-1.03401	-5.17042	3.73e-05	0.000139
UMODL1	JINB8-JK	2.12943	1.09047	5.16736	3.76e-05	0.00014
NPB	JINB8-JK	-2.04442	-1.03169	-5.16348	3.79e-05	0.000141
AC008132.1	JINB8-JK	2.26873	1.18189	5.15207	3.9e-05	0.000145
PDCD4-AS1	JINB8-JK	-2.13343	-1.09318	-5.14938	3.92e-05	0.000146
AC087392.5	JINB8-JK	-3.16903	-1.66404	-5.14614	3.95e-05	0.000147
AC108047.1	JINB8-JK	-2.15949	-1.11069	-5.13367	4.07e-05	0.000151
HRAT92	JINB8-JK	2.24027	1.16367	5.13307	4.08e-05	0.000151
AC008149.2	JINB8-JK	-3.42537	-1.77626	-5.13176	4.09e-05	0.000151
AC106865.1	JINB8-JK	2.79205	1.48132	5.1298	4.11e-05	0.000152
MYO7A	JINB8-JK	3.03981	1.60398	5.11971	4.21e-05	0.000155
CAMKV	JINB8-JK	3.24186	1.69682	5.11899	4.22e-05	0.000155
CYP4F35P	JINB8-JK	-2.56066	-1.35651	-5.11873	4.22e-05	0.000155
LINC01358	JINB8-JK	-3.1757	-1.66708	-5.11835	4.22e-05	0.000156
CBX3P2	JINB8-JK	-2.03262	-1.02334	-5.11441	4.26e-05	0.000157
AC097359.2	JINB8-JK	-2.37562	-1.2483	-5.1074	4.34e-05	0.000159
GOLGA8CP	JINB8-JK	10.0849	3.33412	5.10631	4.35e-05	0.00016
AC233976.1	JINB8-JK	-4.1947	-2.06857	-5.1043	4.37e-05	0.00016
KCNK15-AS1	JINB8-JK	2.03003	1.0215	5.10296	4.38e-05	0.000161
FNDC10	JINB8-JK	2.57185	1.36281	5.09949	4.42e-05	0.000162
LINC01670	JINB8-JK	-2.30644	-1.20567	-5.09538	4.46e-05	0.000163
GXYLT1P4	JINB8-JK	-2.53369	-1.34124	-5.08954	4.52e-05	0.000165
RAB43	JINB8-JK	2.03501	1.02504	5.08261	4.6e-05	0.000168
TNFRSF11A	JINB8-JK	2.41611	1.27269	5.07681	4.66e-05	0.00017
AP003392.5	JINB8-JK	-2.15435	-1.10725	-5.07523	4.68e-05	0.00017
SPTBN5	JINB8-JK	-3.70911	-1.89107	-5.07095	4.73e-05	0.000172
SKIDA1	JINB8-JK	-2.09457	-1.06666	-5.07051	4.74e-05	0.000172
ANKRD22	JINB8-JK	-2.92342	-1.54766	-5.06568	4.79e-05	0.000174
AL109976.1	JINB8-JK	2.41325	1.27098	5.06336	4.82e-05	0.000174
AL359715.2	JINB8-JK	-2.33479	-1.2233	-5.06208	4.83e-05	0.000175
ROM1	JINB8-JK	-2.40985	-1.26894	-5.05973	4.86e-05	0.000176
AL161645.1	JINB8-JK	4.37917	2.13066	5.05176	4.95e-05	0.000179
GPR85	JINB8-JK	-2.05588	-1.03976	-5.05006	4.97e-05	0.000179
S100A5	JINB8-JK	-3.88781	-1.95896	-5.04511	5.03e-05	0.000181
TUBAP13	JINB8-JK	2.94025	1.55594	5.04488	5.03e-05	0.000181
AC010333.2	JINB8-JK	-3.8709	-1.95267	-5.04202	5.07e-05	0.000182
MAP3K7CL	JINB8-JK	-2.20268	-1.13926	-5.04142	5.08e-05	0.000183
FKBP4P1	JINB8-JK	-2.45437	-1.29535	-5.03612	5.14e-05	0.000184
OTOF	JINB8-JK	2.56142	1.35694	5.02776	5.24e-05	0.000188
AC091180.2	JINB8-JK	-2.15187	-1.10559	-5.02493	5.28e-05	0.000189
LINC02018	JINB8-JK	-2.036	-1.02574	-5.02009	5.34e-05	0.000191
MAP7D2	JINB8-JK	-3.58004	-1.83997	-5.00497	5.54e-05	0.000197
AL355312.5	JINB8-JK	-5.81643	-2.54013	-5.00213	5.58e-05	0.000198
FAM86C2P	JINB8-JK	2.15892	1.11031	5.00173	5.58e-05	0.000198
AC055717.1	JINB8-JK	7.31447	2.87075	4.99774	5.63e-05	0.0002
NPHS1	JINB8-JK	2.1494	1.10393	4.99376	5.69e-05	0.000202
STC2	JINB8-JK	2.10683	1.07508	4.9881	5.77e-05	0.000204
AATK	JINB8-JK	2.90536	1.53872	4.98767	5.77e-05	0.000204
FJX1	JINB8-JK	2.40467	1.26584	4.9775	5.91e-05	0.000209
CCDC114	JINB8-JK	2.26139	1.17721	4.97124	6e-05	0.000211
AL139005.1	JINB8-JK	2.44636	1.29064	4.95613	6.22e-05	0.000218
TRIM54	JINB8-JK	3.54041	1.82391	4.95391	6.26e-05	0.000219
CRIP2	JINB8-JK	2.98112	1.57585	4.9521	6.29e-05	0.00022
CSGALNACT1	JINB8-JK	4.07889	2.02817	4.92797	6.66e-05	0.000232
ALDH2	JINB8-JK	2.06679	1.04739	4.92679	6.68e-05	0.000232
AC068580.4	JINB8-JK	4.03507	2.01259	4.89674	7.18e-05	0.000248
LINC00243	JINB8-JK	-2.19624	-1.13503	-4.89435	7.22e-05	0.000249
TNNT3	JINB8-JK	2.40049	1.26333	4.88961	7.3e-05	0.000252
AC012313.8	JINB8-JK	2.50538	1.32503	4.87759	7.51e-05	0.000259
AC109361.1	JINB8-JK	-4.46054	-2.15722	-4.87267	7.6e-05	0.000261
HLA-DPB1	JINB8-JK	3.34378	1.74148	4.86565	7.73e-05	0.000265
HRH1	JINB8-JK	2.79126	1.48092	4.86108	7.82e-05	0.000268
CASKIN1	JINB8-JK	2.04616	1.03292	4.86103	7.82e-05	0.000268
TAFA5	JINB8-JK	-5.4726	-2.45223	-4.85788	7.88e-05	0.00027
LINC02863	JINB8-JK	4.11569	2.04113	4.84955	8.04e-05	0.000275
TERT	JINB8-JK	2.55419	1.35287	4.84239	8.18e-05	0.00028
AC006460.2	JINB8-JK	-2.87276	-1.52244	-4.83262	8.37e-05	0.000286
FBLIM1	JINB8-JK	2.14681	1.1022	4.82699	8.49e-05	0.000289
TMEM217	JINB8-JK	-2.378	-1.24975	-4.82624	8.5e-05	0.000289
UGT3A2	JINB8-JK	-10.4185	-3.38107	-4.82497	8.53e-05	0.00029
AC020917.4	JINB8-JK	2.08383	1.05924	4.82392	8.55e-05	0.000291
LINC01647	JINB8-JK	-2.19684	-1.13543	-4.82247	8.58e-05	0.000292
LINC01721	JINB8-JK	3.60739	1.85096	4.81701	8.69e-05	0.000295
AC019257.2	JINB8-JK	-2.55918	-1.35568	-4.79913	9.07e-05	0.000306
WBP1LP2	JINB8-JK	-2.1976	-1.13593	-4.79509	9.16e-05	0.000309
AC069185.1	JINB8-JK	-2.19257	-1.13262	-4.79293	9.21e-05	0.000311
DOCK1	JINB8-JK	4.55158	2.18637	4.78606	9.36e-05	0.000315
GAPDHP37	JINB8-JK	3.76366	1.91213	4.77206	9.68e-05	0.000325
AC005005.4	JINB8-JK	2.31451	1.21071	4.77031	9.72e-05	0.000326
ROPN1L	JINB8-JK	2.50067	1.32232	4.77013	9.73e-05	0.000326
AC079601.1	JINB8-JK	-2.87611	-1.52412	-4.76451	9.86e-05	0.00033
AC093928.1	JINB8-JK	-4.45221	-2.15452	-4.75698	0.0001	0.000335
DAB2	JINB8-JK	3.1456	1.65334	4.75487	0.000101	0.000337
SALL4P7	JINB8-JK	-2.04838	-1.03448	-4.72233	0.000109	0.000361
RNLS	JINB8-JK	-3.01436	-1.59185	-4.71766	0.00011	0.000364
AC010538.1	JINB8-JK	-2.06278	-1.04459	-4.71334	0.000112	0.000367
EMP1	JINB8-JK	-2.9214	-1.54666	-4.70899	0.000113	0.000371
IL21-AS1	JINB8-JK	-5.6144	-2.48913	-4.6972	0.000116	0.000381
LMNTD2-AS1	JINB8-JK	2.22951	1.15673	4.69042	0.000118	0.000386
AL390067.1	JINB8-JK	2.25184	1.17111	4.68128	0.00012	0.000394
ASH2LP3	JINB8-JK	-4.1173	-2.0417	-4.68022	0.000121	0.000395
STRC	JINB8-JK	-2.50243	-1.32333	-4.668	0.000124	0.000406
AC110285.2	JINB8-JK	-2.11018	-1.07737	-4.66681	0.000125	0.000407
LRRC24	JINB8-JK	-3.85637	-1.94725	-4.66086	0.000127	0.000412
FAM90A1	JINB8-JK	2.02587	1.01854	4.65724	0.000128	0.000415
LINC00689	JINB8-JK	2.72674	1.44718	4.65258	0.000129	0.00042
POT1-AS1	JINB8-JK	-2.42118	-1.27571	-4.64034	0.000133	0.00043
AC026741.1	JINB8-JK	-2.15955	-1.11073	-4.64016	0.000133	0.00043
AL049796.1	JINB8-JK	-2.26597	-1.18013	-4.63701	0.000134	0.000433
NR2F2-AS1	JINB8-JK	-3.05276	-1.61011	-4.62867	0.000137	0.000441
AL358334.2	JINB8-JK	-4.41112	-2.14115	-4.62379	0.000138	0.000446
C3orf20	JINB8-JK	-2.60229	-1.37978	-4.61979	0.00014	0.00045
APLNR	JINB8-JK	-2.03945	-1.02818	-4.61651	0.000141	0.000454
INSM2	JINB8-JK	-2.07714	-1.0546	-4.61375	0.000142	0.000456
SIRPB2	JINB8-JK	-3.39185	-1.76207	-4.60209	0.000146	0.000467
PRSS2	JINB8-JK	4.65581	2.21903	4.59825	0.000147	0.000471
NGFR	JINB8-JK	2.20206	1.13886	4.59536	0.000148	0.000474
RHBDF1	JINB8-JK	3.55479	1.82977	4.59002	0.00015	0.00048
AC002331.1	JINB8-JK	-7.70266	-2.94536	-4.58265	0.000153	0.000487
B3GALT1	JINB8-JK	4.43907	2.15026	4.5823	0.000153	0.000488
LINC02709	JINB8-JK	-2.58099	-1.36792	-4.57703	0.000155	0.000493
RNVU1-4	JINB8-JK	-2.0519	-1.03696	-4.57088	0.000157	0.0005
AL355304.1	JINB8-JK	-3.68074	-1.88	-4.56123	0.000161	0.000511
AC009108.3	JINB8-JK	-2.06507	-1.04619	-4.56104	0.000161	0.000511
AC010976.2	JINB8-JK	-2.4317	-1.28197	-4.56089	0.000161	0.000511
NIPSNAP3B	JINB8-JK	-2.4076	-1.2676	-4.56031	0.000161	0.000512
CFD	JINB8-JK	2.04091	1.02921	4.55593	0.000163	0.000516
COLEC12	JINB8-JK	4.47053	2.16045	4.54385	0.000168	0.00053
JMJD7	JINB8-JK	2.20588	1.14135	4.53083	0.000173	0.000545
CD86	JINB8-JK	-5.2728	-2.39857	-4.52661	0.000175	0.00055
CDRT1	JINB8-JK	2.23747	1.16187	4.52576	0.000175	0.000552
AC027801.1	JINB8-JK	-2.30778	-1.2065	-4.52377	0.000176	0.000554
AL731769.2	JINB8-JK	2.62888	1.39445	4.52349	0.000176	0.000554
IGSF9	JINB8-JK	3.27313	1.71067	4.51822	0.000179	0.000561
FOXD3	JINB8-JK	3.79732	1.92498	4.51814	0.000179	0.000561
KIF5C	JINB8-JK	-2.09421	-1.06641	-4.51576	0.00018	0.000563
ANO1	JINB8-JK	3.32942	1.73527	4.49676	0.000188	0.000587
CHRFAM7A	JINB8-JK	3.6198	1.85591	4.49414	0.000189	0.00059
RSPH10B2	JINB8-JK	-2.09473	-1.06676	-4.47767	0.000197	0.000612
HOXD12	JINB8-JK	2.28177	1.19015	4.46812	0.000202	0.000626
HSPE1-MOB4	JINB8-JK	2.4378	1.28558	4.45121	0.00021	0.000649
CXCR3	JINB8-JK	3.18774	1.67253	4.44501	0.000213	0.000658
C1QTNF3-AMACR	JINB8-JK	-2.35735	-1.23717	-4.44232	0.000215	0.000662
CCKBR	JINB8-JK	-2.24929	-1.16947	-4.43701	0.000217	0.000669
KBTBD11-OT1	JINB8-JK	-2.10269	-1.07224	-4.42294	0.000225	0.000691
ROR1	JINB8-JK	-7.70133	-2.94511	-4.40336	0.000236	0.000721
CCND1	JINB8-JK	3.45167	1.78729	4.39344	0.000241	0.000736
AC009118.2	JINB8-JK	-2.03063	-1.02193	-4.39293	0.000242	0.000737
AC002553.1	JINB8-JK	-2.1776	-1.12274	-4.38918	0.000244	0.000743
AC093330.2	JINB8-JK	3.62999	1.85997	4.38491	0.000246	0.00075
GRIP1	JINB8-JK	2.53316	1.34094	4.38441	0.000247	0.000751
AC078816.1	JINB8-JK	2.35787	1.23748	4.35342	0.000266	0.000803
GADD45G	JINB8-JK	2.57111	1.36239	4.35205	0.000267	0.000805
SLC9A2	JINB8-JK	-7.63737	-2.93308	-4.35166	0.000267	0.000806
FP325330.3	JINB8-JK	2.22341	1.15278	4.34369	0.000272	0.00082
AC009093.11	JINB8-JK	-8.93639	-3.15969	-4.34299	0.000273	0.000821
LINC02803	JINB8-JK	-2.65925	-1.41102	-4.33047	0.000281	0.000843
HEPACAM	JINB8-JK	2.75036	1.45962	4.32194	0.000287	0.000859
AC144521.1	JINB8-JK	-2.04191	-1.02992	-4.31908	0.000289	0.000864
AC012653.2	JINB8-JK	-2.20042	-1.13778	-4.31499	0.000292	0.000871
PCDHGB2	JINB8-JK	-2.12658	-1.08854	-4.31027	0.000295	0.00088
ERG	JINB8-JK	2.33775	1.22512	4.29653	0.000305	0.000907
DRC7	JINB8-JK	2.49815	1.32086	4.2965	0.000305	0.000907
SPEF1	JINB8-JK	-2.1341	-1.09363	-4.2939	0.000307	0.000912
AC100827.4	JINB8-JK	-2.17501	-1.12102	-4.29273	0.000308	0.000914
RASL11B	JINB8-JK	2.08169	1.05775	4.29058	0.00031	0.000919
LINC01977	JINB8-JK	2.18203	1.12567	4.28872	0.000311	0.000922
AC005394.2	JINB8-JK	-2.57026	-1.36192	-4.28659	0.000313	0.000927
ABCD2	JINB8-JK	-2.06128	-1.04354	-4.28547	0.000313	0.000929
AC015920.1	JINB8-JK	-3.2791	-1.7133	-4.28491	0.000314	0.00093
CRYM	JINB8-JK	-2.70346	-1.43481	-4.28483	0.000314	0.00093
RAB6D	JINB8-JK	-2.16574	-1.11486	-4.28353	0.000315	0.000933
FAM21EP	JINB8-JK	2.44253	1.28838	4.28259	0.000316	0.000935
MYOZ3	JINB8-JK	-2.12324	-1.08627	-4.27418	0.000322	0.000953
SEMA3B	JINB8-JK	2.01493	1.01073	4.24709	0.000344	0.00100736
FOXA3	JINB8-JK	2.81451	1.49288	4.23734	0.000352	0.0010296
AC083855.2	JINB8-JK	2.23696	1.16154	4.23315	0.000356	0.00103842
BOK	JINB8-JK	2.77227	1.47107	4.23039	0.000358	0.00104447
RTEL1P1	JINB8-JK	2.23939	1.16311	4.22916	0.000359	0.0010474
SLC7A11	JINB8-JK	2.66242	1.41274	4.2229	0.000365	0.00106079
SCARF2	JINB8-JK	2.34372	1.2288	4.22088	0.000366	0.0010656
NR4A1	JINB8-JK	-2.75136	-1.46015	-4.20103	0.000384	0.00111429
PI16	JINB8-JK	-2.05449	-1.03878	-4.19896	0.000386	0.00111892
AL669942.1	JINB8-JK	-2.71801	-1.44255	-4.18369	0.000401	0.00115559
AC073195.1	JINB8-JK	-2.23046	-1.15734	-4.1783	0.000406	0.00116912
AC005532.1	JINB8-JK	-2.15502	-1.1077	-4.16951	0.000415	0.00119259
RFX3-AS1	JINB8-JK	3.121	1.64201	4.14504	0.00044	0.0012564
AK8	JINB8-JK	2.22719	1.15523	4.13666	0.000449	0.00127926
AC068700.1	JINB8-JK	-2.5367	-1.34295	-4.13138	0.000455	0.00129347
LINC00896	JINB8-JK	2.15226	1.10585	4.13126	0.000455	0.00129364
FAM133A	JINB8-JK	2.0787	1.05568	4.12791	0.000459	0.00130304
SCARA3	JINB8-JK	2.4447	1.28966	4.12549	0.000462	0.00130936
DNAJC12	JINB8-JK	-2.23158	-1.15807	-4.12153	0.000466	0.00132058
AC012254.2	JINB8-JK	10.2596	3.35891	4.11938	0.000468	0.00132725
AL356534.1	JINB8-JK	-2.48663	-1.31419	-4.11737	0.000471	0.00133327
AC011257.1	JINB8-JK	-2.92131	-1.54661	-4.11228	0.000477	0.00134701
AC105749.1	JINB8-JK	-2.19198	-1.13223	-4.10923	0.00048	0.00135537
IL22RA2	JINB8-JK	-2.04894	-1.03488	-4.09903	0.000492	0.00138554
AC098969.2	JINB8-JK	-2.74546	-1.45705	-4.09689	0.000495	0.00139099
FO393400.1	JINB8-JK	-2.03779	-1.02701	-4.09652	0.000495	0.00139199
DMTN	JINB8-JK	2.21613	1.14804	4.09611	0.000495	0.00139313
CXCR6	JINB8-JK	-2.47308	-1.30631	-4.08556	0.000508	0.00142454
AC114341.2	JINB8-JK	2.12796	1.08947	4.08307	0.000511	0.0014324
RN7SL197P	JINB8-JK	-9.2061	-3.20259	-4.07323	0.000524	0.00146222
HSP90AB4P	JINB8-JK	-2.02458	-1.01762	-4.06446	0.000535	0.00149027
SYCE1L	JINB8-JK	-2.02614	-1.01874	-4.06412	0.000535	0.001491
AL049840.2	JINB8-JK	-2.48022	-1.31047	-4.06003	0.000541	0.0015048
MARCHF1	JINB8-JK	3.16742	1.66331	4.05913	0.000542	0.00150708
AL390957.1	JINB8-JK	2.55992	1.3561	4.04884	0.000555	0.00154063
RIMBP2	JINB8-JK	2.54423	1.34723	4.0451	0.00056	0.00155331
RAB7B	JINB8-JK	-3.72623	-1.89772	-4.02504	0.000588	0.00162077
TCN2	JINB8-JK	2.82321	1.49734	4.0041	0.000619	0.00169328
DNAH17-AS1	JINB8-JK	2.66219	1.41262	3.99664	0.00063	0.00171898
HSFX2	JINB8-JK	-4.82783	-2.27138	-3.98551	0.000647	0.0017626
MMP9	JINB8-JK	3.97588	1.99127	3.98348	0.00065	0.0017701
AC090360.1	JINB8-JK	2.04004	1.0286	3.97833	0.000659	0.00178856
C9orf116	JINB8-JK	-2.09534	-1.06719	-3.97788	0.000659	0.00178998
SH2D7	JINB8-JK	7.47932	2.90291	3.96377	0.000682	0.00184368
USP41	JINB8-JK	-2.34888	-1.23197	-3.95786	0.000692	0.00186806
FOSB	JINB8-JK	-2.38378	-1.25325	-3.9418	0.000719	0.0019355
AC008467.1	JINB8-JK	-2.42379	-1.27727	-3.9408	0.000721	0.0019391
HNRNPUL2-BSCL2	JINB8-JK	2.44341	1.2889	3.9376	0.000727	0.00195338
ATP8B5P	JINB8-JK	-2.41674	-1.27306	-3.91954	0.000759	0.00202919
AC007240.3	JINB8-JK	2.25912	1.17576	3.91913	0.00076	0.00203091
S100A2	JINB8-JK	-5.95137	-2.57322	-3.91532	0.000767	0.00204701
C3AR1	JINB8-JK	-2.08023	-1.05674	-3.90451	0.000787	0.00209267
RND3	JINB8-JK	3.20269	1.67928	3.8996	0.000796	0.00211521
C9orf153	JINB8-JK	-2.39438	-1.25965	-3.87717	0.00084	0.00221326
MIR193BHG	JINB8-JK	2.02864	1.02051	3.86406	0.000867	0.00227606
AC110285.6	JINB8-JK	-3.25528	-1.70278	-3.85755	0.000881	0.00230794
COL17A1	JINB8-JK	3.17775	1.66801	3.83691	0.000926	0.00241076
ENPP1	JINB8-JK	2.64162	1.40142	3.83163	0.000938	0.00243931
AL359220.1	JINB8-JK	-2.19581	-1.13475	-3.82751	0.000947	0.00246168
ATP5MF-PTCD1	JINB8-JK	2.83583	1.50377	3.8274	0.000947	0.00246194
HLA-DQB1	JINB8-JK	2.06713	1.04763	3.82666	0.000949	0.00246479
KLHL41	JINB8-JK	-2.56117	-1.35681	-3.8261	0.00095	0.00246775
USP32P1	JINB8-JK	-3.03655	-1.60243	-3.82008	0.000964	0.002501
RASGEF1C	JINB8-JK	3.03716	1.60272	3.81983	0.000965	0.00250213

## Sheet: Data S2
Data for Figure 5
A									B

## Sheet: Data S3
Figure 1F
	MYCN primers design and location
	MYCN Primers	3	4	8	9
		MYCN_200	MYCN_103	MYCN_204	MYCN_208
	* Primer named based on product size

## Sheet: Data S4
			Figure 2C-F data
					AVG	AVG	AVG	AVG	SD	SD	SD	SD				Figure 1A Data
	Mycn	Mycl	Myc	Max	Mycn	Mycl	Myc	Max	Mycn	Mycl	Myc	Max				Gene	Mycn	Avg	t-test
WT_UT	0	25	1560	1797	1	30	1293.75	1413	1.41421	3.55903	320.175	290.876				WT_Naive_1	6	4	0.0491374
	3	33	1560	1480												WT_Naive_2	2
	0	32	1137	1197												WT_Naive_3	4
	1	30	918	1178												WT_Naive_4	4
WT_CD3_CD28	7	2	13142	2091	3.5	3.5	12393	1934.25	2.38048	1.29099	1212.69	107.23				CD47KO_Naive_1	7	8.75
	3	3	10707	1848												CD47KO_Naive_2	13
	2	4	12328	1899												CD47KO_Naive_3	5
	2	5	13395	1899												CD47KO_Naive_4	10
WT_CD3_CD28_TSP1	4	2	13592	2164.98	3	3.5	12086.2	1970.74	1.1547	3.10913	1088.9	240.75
	2	8	12147	2158												Figure 1B Data
	4	3	11475	1899													Myc	Mycl	Mycn
	2	1	11131	1661												Fc Naïve CD47KO Vs WT	1.25664	1.18328	1.90401
WT_TSP1	2	25	1223	1258	0.5	31	1107	1274.51	1	9.48683	175.562	168.383
	0	32	1280	1356
	0	44	902	1047.04
	0	23	1023	1437
CD47KO_UT	3	54	721	1138	4.75	57	1115.5	1207.6	3.86221	3.4641	276.987	53.9244
	1	62	1127	1238.4
	5	56	1330	1194
	10	56	1284	1260
CD47KO_CD3_CD28	5	4	6881	2016	4.25	7.75	7776.75	2356.5	2.5	5.18813	1780.23	519.625
	7	10	10374	2795
	4	3	6420	2806
	1	14	7432	1809
CD47KO_CD3_CD28_TSP1	2	6	4183	1310	3	9.5	7711.75	2188.59	0.816497	3.69685	2460.01	615.198
	3	14	9296	2556
	3	7	7877	2223
	4	11	9491	2665.36
CD47KO_TSP1	1	53	782	1659	2	54	1142.25	1511.75	0.816497	9.86577	253.563	332.693
	2	67	1355	1909
	2	43	1157	1193
	3	53	1275	1286
				1286

## Sheet: Table S1
Name	sequence
18S-F	AGG ACC GCG GTT CTA TTT TGT TGG
18S-R	CCC CCG GCC GTC CCT CTT A
B2M-F	TCC TGA ATT GCT ATG TGT CTG GGT
B2M-R	GAT AGA AAG ACC AGT CCT TGC T
MYCN_208-F	GTCGGCGGGAGTGTTGG
MYCN_208-R	CAGGGCTGTAGCGAGTCAAA
MYCN_204-F	GGCGGGAGTGTTGGAGG
MYCN_204-R	AGGGCTGTAGCGAGTCAAAC
MYCN_103-F	ACTGTAGCCATCCGAGGACA
MYCN_103-R	CGACCTCCAACACTCCCG
MYCN_200-F	ACAGTCATCTGTCTGGACGC
MYCN_200-R	GCCGACCTCCAACACTCC
TIGIT-F	TCTGCATCTATCACACCTACCC
TIGIT-R	CCACCACGATGACTGCTGT
CD40L-R	GGCAACAATCCATTCACTTGGGAGG
CD40-R	CCAAAGGACGTGAAGCCAGTGCCA
RAG1-R	GTGCTGAATTTCATCTGGGG
RAG1-L	ATCTCAACACTTTGGCCAGG
PREX1-F	GACCTTGACATTCTCCTCCG
PREX1-R	ACCTTGCGCTTCTTGCAGT
CCR9-F	ACATCTGCTTCCAGGTCACCA
CCR9-R	GGCGGAATCTCTCACCCACA
TNF-F	AGAAGGGTGACCGACTCAGC
TNF-R	TCCCAAAGTAGACCTGCCCAG
